# Supplementary material for: The prophage-encoded transcriptional regulator AppY has pleiotropic effects on E. coli physiology
Source: PLoS Genet. 2023 Mar 17;19(3):e1010672. doi: 10.1371/journal.pgen.1010672 (PMC10057817; doi:10.1371/journal.pgen.1010672)
Supplement: S1 Table — Column 1: gene name. Column 2: Differential expression compared to the negative control (pQE80L empty vector). Columns 5 to 10: raw read counts per gene computed by Rockhopper. DS_pqe: MG1655 rpoS::tet transformed with pQE80L (empty vector). DS_AppY: MG1655 rpoS::tet transformed with pQE80L-AppY. R1, R2 and R3 stands for Replicate 1, 2 and 3, respectively. (XLSX) [file pgen.1010672.s002.xlsx]

## Sheet: Feuil1
S1 Table: Relative expression of MG1655 rpoS::tet genes under AppY overproduction.
Column 2: Differential expression compared to the negative control (pQE80L empty vector). Columns 5 to 10: raw read counts per gene computed by Rockhopper.
DS_pqe: MG1655 rpoS::tet transformed with pQE80L (empty vector). DS_AppY: MG1655 rpoS::tet transformed with pQE80L-AppY. R1, R2 and R3 stands for Replicate 1, 2 and 3, respectively.
Gene name	Log2 Fold-Change	False discovery rate	Raw P value	DS_pqe_R1	DS_pqe_R2	DS_pqe_R3	DS_AppY_R1	DS_AppY_R2	DS_AppY_R3
cbdB	6.90872	8.79073e-07	3.84547e-10	40	46	46	4559	5346	5609
adiC	8.89949	8.79073e-07	2.79161e-10	28	38	26	11349	12606	19815
appA	6.02293	1.31341e-06	9.89877e-10	34	68	63	2949	3502	3787
mdtF	8.08127	1.31341e-06	1.14909e-09	55	129	92	13684	26256	35294
appY	8.92737	1.48765e-06	2.27768e-09	298	367	298	83462	196169	211685
slp	8.16119	1.48765e-06	2.27461e-09	109	155	86	27969	30597	36132
hdeA	7.49588	1.48765e-06	1.69103e-09	146	181	121	22478	25172	30191
ynaI	5.65318	1.55897e-06	2.92209e-09	127	172	232	5685	9044	11914
mdtE	8.66815	1.55897e-06	3.06884e-09	20	23	18	4956	8549	12524
hdeD	7.91585	6.21424e-06	1.35919e-08	27	21	17	4822	4700	5351
gadA	8.9071	7.57116e-06	1.82158e-08	214	109	96	68124	48952	63073
gadC	8.98062	7.88813e-06	2.07038e-08	193	95	88	63954	52616	52023
cbdX	6.02868	1.01635e-05	2.8899e-08	7	10	9	455	604	690
yhiM	7.3561	1.08304e-05	3.55329e-08	7	6	19	1100	1717	2086
yhiD	7.38675	1.08304e-05	3.39437e-08	9	7	5	938	1096	1540
gadB	9.10761	1.49224e-05	5.84135e-08	240	117	79	79379	55639	70410
hdeB	7.80801	1.49224e-05	5.81593e-08	82	69	42	13616	11243	15226
antisense: arrS	8.83264	1.49224e-05	6.52775e-08	14	30	14	4743	9580	12336
gadE	8.87071	1.49224e-05	6.50716e-08	20	33	26	6459	14065	19142
predicted RNA_214	9.29624	1.49224e-05	6.46997e-08	6	4	4	1636	3456	5153
hyaA	9.19992	1.50535e-05	7.2368e-08	8	10	3	4560	3382	3530
gtrB	3.18054	1.50535e-05	7.2436e-08	314	546	562	3909	3749	4583
dctR	8.10282	1.72105e-05	8.65796e-08	5	7	2	1074	1215	1446
ybbA	3.86027	4.29604e-05	2.25514e-07	64	54	81	701	1047	1072
yidR	5.24985	4.97065e-05	2.71798e-07	172	148	238	4122	7191	10453
gadY	6.08619	5.73984e-05	3.26413e-07	0	1	0	41	51	51
prc	3.44464	6.52925e-05	3.85586e-07	1132	1819	1980	12005	19714	20801
yneF	3.68929	6.60388e-05	4.04437e-07	45	119	82	699	1023	1293
predicted RNA_61	6.16139	6.65643e-05	4.22214e-07	3	6	4	283	353	348
osmB	6.4971	6.6707e-05	4.43383e-07	6	14	8	415	1008	1325
eptA	5.14392	6.6707e-05	4.52301e-07	11	10	19	338	456	611
gshA	3.45663	6.9535e-05	5.09583e-07	831	1648	1963	10377	15215	21004
yqaB	3.81734	6.9535e-05	5.17102e-07	310	416	535	4170	6140	7085
antisense: ygiC	6.41789	6.9535e-05	5.15831e-07	6	10	13	413	942	1416
adiA	5.591	7.24601e-05	5.54704e-07	281	353	328	16476	11387	17924
predicted RNA_89	9.20785	8.42242e-05	6.63183e-07	13	5	2	3325	2738	3422
pdxK	4.52477	9.10798e-05	7.37085e-07	174	271	389	3368	6712	9490
yiaY	6.08367	9.89626e-05	8.22524e-07	3	8	3	344	250	350
arnB	3.15141	0.000131923	1.12532e-06	16	22	32	141	210	264
ybbP	3.9971	0.000148042	1.29521e-06	104	59	81	1296	1072	1269
cbdA	7.35356	0.000200434	1.79742e-06	32	23	12	3865	2792	3064
ybhC	2.67442	0.00024001	2.20482e-06	275	314	415	1332	2133	3080
bglB	4.52254	0.000263798	2.48104e-06	4	8	5	127	148	126
zitB	3.54543	0.000294911	2.83816e-06	100	109	135	781	1526	1824
nhaR	3.58665	0.000314098	3.22891e-06	206	167	164	1340	2253	2933
cbpA	2.3537	0.000314098	3.09525e-06	329	418	406	1656	1763	2376
flgJ	-3.21368	0.000314098	3.17488e-06	27	53	51	4	4	4
luxS	3.51188	0.00035635	3.74121e-06	379	580	615	3971	6237	7620
ahpC	2.89391	0.000361664	3.8761e-06	3471	7029	8514	42530	35638	51839
ais	6.54402	0.000433739	4.74343e-06	1	0	3	84	141	159
ybaT	3.26184	0.000466174	5.20011e-06	17	28	20	153	203	261
modE	-2.54365	0.000487371	5.96955e-06	199	255	368	44	34	57
predicted RNA_78	6.6451	0.000487371	5.781e-06	0	2	1	61	132	219
predicted RNA_115	6.33778	0.000487371	5.71928e-06	10	11	7	527	1082	725
gtrS	3.04265	0.000487371	5.77691e-06	68	183	263	1044	1351	1292
antisense: micA	2.81734	0.000487371	5.91738e-06	125	300	324	1075	1722	2235
ynjH	2.85695	0.000545494	6.80078e-06	10	17	15	76	114	114
gtrA	3.17993	0.000558311	7.08268e-06	70	157	168	680	1202	1649
hyaB	4.6227	0.000696486	8.9879e-06	60	62	66	1899	1269	1386
predicted RNA_33	4.18104	0.000716983	9.59869e-06	1	3	1	45	28	34
potA	2.23213	0.000716983	9.72287e-06	419	578	636	2255	2267	2920
osmC	3.11165	0.000716983	9.53851e-06	253	225	305	1772	2624	2203
flgD	-5.00716	0.000719258	9.91104e-06	86	302	381	6	8	5
antisense: yidQ	5.37811	0.000867503	1.21435e-05	7	5	9	169	308	475
yhbW	-1.90785	0.000924695	1.31464e-05	322	419	491	74	102	150
yiiS	2.9867	0.00107939	1.55818e-05	166	227	224	2448	1279	1228
predicted RNA_151	3.64048	0.00126122	1.87016e-05	1	1	2	17	24	23
bcsE	-1.5856	0.00126122	1.87583e-05	544	845	1006	228	229	304
yqaA	3.83134	0.00129697	1.95737e-05	137	474	563	2526	5964	6883
arnC	2.44624	0.00130575	2.02774e-05	11	24	31	96	94	154
fkpA	1.82578	0.00130575	2.01337e-05	945	1202	1548	3648	4112	4884
gltS	1.54984	0.00176724	2.78305e-05	234	356	329	697	932	987
ahpF	2.96268	0.00210517	3.36127e-05	771	2094	1808	14356	7837	11248
nhaA	3.49493	0.0023411	3.8916e-05	915	512	660	4827	9545	9131
pdhR	-2.03052	0.0023411	3.83473e-05	1285	1418	2484	395	343	457
ybaE	-2.34969	0.0023411	3.87788e-05	248	519	539	47	95	106
flgF	-5.0296	0.00237667	4.0027e-05	46	117	154	1	4	3
tolC	2.26398	0.00242464	4.13653e-05	1874	3663	4899	9921	15679	22254
fliL	-4.34166	0.00247248	4.27223e-05	22	104	95	2	4	2
aidB	3.74609	0.00249708	4.36934e-05	39	33	34	233	660	620
fliN	-4.55812	0.00251705	4.45934e-05	12	44	43	1	0	2
antisense: torD	1.76279	0.00263425	4.79703e-05	20	41	42	87	117	131
flgE	-4.76004	0.00263425	4.73001e-05	93	354	408	7	6	13
gcvT	-2.06857	0.00263425	4.89745e-05	3175	4179	4265	1109	690	936
yibL	-1.84292	0.00263425	4.84079e-05	277	420	604	107	107	124
predicted RNA_56	-3.03065	0.00269886	5.0766e-05	172	178	273	13	23	42
flgB	-6.92266	0.00281186	5.35065e-05	25	174	139	0	1	0
uspD	2.8298	0.00288155	5.54629e-05	423	365	448	4670	2186	2213
fliO	-4.51436	0.00303101	5.90026e-05	10	30	40	1	0	1
fliM	-3.82835	0.00385443	7.59679e-05	43	191	197	6	6	13
proV	-1.72092	0.00385443	7.67176e-05	389	507	501	160	118	137
predicted RNA_72	-3.34721	0.00390448	7.85677e-05	47	45	47	4	3	5
flgG	-3.12225	0.0039528	8.04048e-05	51	130	168	6	17	14
ygiN	1.96865	0.00405972	8.34675e-05	430	574	772	1606	2364	2826
yicJ	2.71428	0.00408211	8.48207e-05	5	21	16	54	114	90
mdtJ	-2.6666	0.00413585	8.68419e-05	41	61	62	14	6	6
csrC	3.73012	0.00415058	8.8059e-05	675	1588	1158	12888	14382	14517
flgC	-5.6979	0.00419793	8.99818e-05	49	204	222	2	4	1
hyaC	3.867	0.00429576	9.3542e-05	30	27	23	512	333	310
yncD	-1.50846	0.00429576	9.39581e-05	246	302	371	87	106	119
predicted RNA_111	4.06572	0.00434578	9.60026e-05	16	10	19	106	341	367
proX	-1.68986	0.00450901	0.000100595	867	1656	2378	437	395	542
degP	2.24721	0.00468277	0.000105496	560	470	790	2199	2700	3520
ybeQ	-1.70466	0.00486702	0.000110711	773	1893	1763	385	442	404
modF	-1.31379	0.00507168	0.000116476	221	311	401	104	115	139
dadX	-3.00018	0.00576549	0.000133671	2691	2043	2796	329	291	300
yehC	-3.20655	0.00613459	0.00014357	13	35	22	2	1	3
ybbN	2.19146	0.00614067	0.000145055	390	330	395	937	1646	2931
mocA	-1.91768	0.00668059	0.00015927	536	635	530	163	117	164
yeaI	5.13746	0.00694073	0.000168509	1	9	6	62	243	259
fliJ	-2.608	0.00694073	0.000168022	7	20	22	2	2	2
fabR	1.62838	0.00696265	0.000170564	461	911	1014	1499	2425	3249
hha	-2.15944	0.00731201	0.000180721	254	268	262	45	53	74
cbpM	2.23455	0.00732618	0.000184276	185	186	205	1040	775	830
antisense: ddpF	2.73087	0.00732618	0.000183421	10	6	12	39	66	81
yciX	-1.42193	0.0076215	0.000195038	183	348	428	96	111	125
yfjR	-3.31556	0.0076215	0.000194043	4	3	8	0	0	0
surA	1.34423	0.0076527	0.000198732	738	949	1162	1951	2160	2964
hyaF	3.34968	0.0076527	0.000199381	45	41	55	716	334	416
fliF	-3.8027	0.0076527	0.000202532	21	108	137	5	3	6
fliK	-2.53067	0.0076527	0.000201848	19	29	41	3	7	4
potD	2.10503	0.00823683	0.000219793	884	1780	2240	4090	7377	8645
yqhA	-1.07752	0.00835331	0.000224728	472	722	817	274	281	358
hisJ	-2.07018	0.00931027	0.000252509	965	808	876	151	211	269
idi	-2.14478	0.0101605	0.000277791	298	229	267	52	48	74
hisQ	-2.09809	0.0105564	0.000290926	135	128	150	24	34	35
sthA	-1.6861	0.0106018	0.000294493	10696	9539	12336	3235	2767	3993
fliP	-3.87058	0.0111213	0.000311358	7	29	42	0	2	2
acrZ	2.52563	0.0113205	0.000324363	120	69	91	405	585	528
gspC	-2.83478	0.0113205	0.000323186	2	3	5	0	0	0
rbbA	-1.20151	0.0113205	0.000324273	876	1239	1261	416	436	579
ybbO	1.38677	0.01165	0.000336351	191	263	351	497	612	974
phoA	-1.63719	0.0119742	0.000348332	272	637	577	146	129	165
dapE	-1.59748	0.0122565	0.000359225	530	710	693	217	156	259
yihG	3.16883	0.0124155	0.000366599	11	43	56	120	351	498
ompF	-2.92151	0.0127514	0.000382096	28075	30113	43500	2833	4610	6123
kefB	-1.28695	0.0127514	0.000380528	167	256	236	93	73	95
yjjU	2.47801	0.012993	0.000392177	70	45	35	180	234	385
flgH	-3.27362	0.0141045	0.000428812	15	79	71	3	6	4
cspI	1.90056	0.0145197	0.000444861	19	45	48	80	145	183
fliA	-3.8248	0.0145197	0.000447787	8	39	44	1	1	2
elfA	2.60652	0.014719	0.000457153	4	8	7	26	40	55
ubiA	-1.63401	0.0149558	0.000467779	1212	1399	1472	433	406	446
gcvH	-1.52318	0.015155	0.000477322	1826	1968	2046	840	557	623
flgI	-2.58642	0.0162525	0.000518951	20	61	74	3	11	10
bglH	2.476	0.0162525	0.000518999	5	9	6	31	33	50
yebT	-1.20968	0.0162871	0.000523665	384	427	482	173	155	220
inaA	-1.26931	0.0162896	0.000527308	108	210	207	59	69	77
predicted RNA_26	-2.60868	0.0170649	0.000556141	12	18	14	1	2	3
mglC	-2.11059	0.0174172	0.000571431	149	173	195	37	27	55
ydaF	3.12607	0.0175076	0.000578225	0	3	1	7	18	12
mrr	-0.99747	0.0178086	0.000592063	321	442	562	198	212	223
ydcL	-1.36764	0.0178789	0.000598311	112	211	231	52	70	81
ugpA	-2.52033	0.017948	0.000604547	18	18	24	2	3	4
predicted RNA_48	2.23211	0.0180106	0.000610596	17	11	21	74	61	85
eco	1.60607	0.0181111	0.000617964	859	880	1046	2867	2618	2777
predicted RNA_200	-1.84895	0.0184295	0.00063286	312	314	347	97	70	98
predicted RNA_57	-2.79847	0.0184301	0.00063691	445	469	571	38	71	115
uxaC	1.35469	0.0185713	0.000645854	2209	3661	2342	6002	5882	8454
insH1	-1.10389	0.018586	0.000650427	7253	10839	14031	3932	4143	6363
insH1	-1.07853	0.0188927	0.000700871	7110	10343	13157	3886	3999	6174
insH1	-1.07724	0.0188927	0.000710751	7112	10347	13171	3888	4005	6189
insH1	-1.07443	0.0188927	0.000710462	7152	10397	13186	3916	4032	6211
yehB	-1.69835	0.0188927	0.000672844	35	75	60	19	13	17
insH1	-1.07857	0.0188927	0.000701691	7109	10340	13157	3885	3998	6174
pbpC	1.18267	0.0188927	0.000709829	120	111	151	257	255	327
insH1	-1.07787	0.0188927	0.000703252	7118	10353	13165	3892	4004	6182
yhaO	3.74226	0.0188927	0.000707693	147	77	64	2700	842	632
insH1	-1.07695	0.0188927	0.000710232	7112	10347	13171	3888	4008	6188
yhjA	-1.67196	0.0188927	0.000668016	364	329	333	137	92	91
emrD	-1.92012	0.0188927	0.000690284	293	182	236	71	46	63
yieL	2.29501	0.0188927	0.000682623	7	11	8	37	55	38
insH1	-1.07442	0.0189553	0.000717251	7112	10368	13181	3893	4026	6202
ysaB	-2.59193	0.0193124	0.000734988	3	2	3	0	0	0
insH1	-1.06797	0.0196637	0.000752656	7115	10350	13175	3928	4025	6220
ydeE	-1.75269	0.0196832	0.000761301	37	90	102	13	19	32
basS	0.976175	0.0196832	0.000762013	172	237	273	398	381	521
ymdA	-2.27013	0.0199321	0.000784729	7	12	7	1	1	2
kch	1.64447	0.0199321	0.000779943	94	186	192	265	548	674
yqeF	-1.49653	0.0199321	0.000780714	622	1187	1636	379	323	407
ygjV	1.37097	0.0202321	0.000800966	22	54	38	73	99	106
hyaD	3.46653	0.0204617	0.000817411	44	30	31	577	278	308
htpX	1.6949	0.0204617	0.000819005	666	596	728	1283	2322	3125
anmK	1.74426	0.0207369	0.000838116	59	95	71	259	255	214
insH1	-1.05438	0.0207369	0.000839092	5269	7744	9731	2934	2964	4762
bsmA	-1.92649	0.0209242	0.000851247	1596	2020	1494	543	345	443
dppA	-1.49421	0.0210839	0.000862354	1869	1943	2358	459	796	992
yaiY	3.03683	0.0212683	0.000874551	23	6	11	64	98	116
rutB	-3.23846	0.0213662	0.000883247	2	12	3	0	0	0
rpoE	1.76752	0.0214326	0.000890682	626	1006	1374	4716	2636	2520
gadX	3.24963	0.0217207	0.000907403	15	163	106	390	694	940
uxaB	1.43482	0.0221732	0.000940857	2099	3549	1785	5732	5800	7472
truD	-0.984152	0.0221732	0.000935587	424	839	904	272	352	402
arcB	-1.0224	0.0221732	0.000938455	1298	1974	2373	836	851	947
ymiA	-1.44379	0.0223719	0.000954181	131	248	263	58	66	102
pcm	-1.06973	0.0225614	0.000967199	222	369	447	134	170	163
ydeM	-3.69596	0.0232496	0.00100179	58	133	441	6	16	14
adiY	1.56007	0.0235054	0.00101795	47	94	136	218	238	293
fliG	-2.67489	0.0235642	0.00102565	16	71	65	9	7	4
malT	-2.1101	0.023637	0.00103399	3146	12270	12724	1310	1671	2536
gdhA	1.49757	0.0239939	0.00105485	292	266	462	605	1026	1208
predicted RNA_217	5.10496	0.0240348	0.00106191	0	1	2	21	76	45
yrfF	-1.19655	0.024568	0.00109084	337	812	875	227	227	356
cyoA	-2.25258	0.0250678	0.00111851	16599	13191	17824	5680	2117	2808
fliZ	-1.81383	0.0252058	0.00113018	10	30	30	5	5	7
predicted RNA_137	-2.15696	0.0258454	0.00116451	30	28	33	4	7	8
elfD	2.81378	0.0260577	0.00117978	0	3	3	10	13	15
pepB	1.14455	0.0269152	0.00122449	282	405	442	836	880	689
mhpR	-3.44017	0.0273159	0.00125467	2431	1147	1081	102	146	151
yaiI	1.38969	0.0273159	0.00124991	181	139	149	382	339	465
yebS	-1.01238	0.0278591	0.00128571	114	150	174	64	58	89
dadA	-2.84984	0.0279397	0.00129554	5103	2929	4099	644	458	530
waaA	1.31487	0.0289129	0.00134699	430	416	519	1007	1023	1289
glsA	4.81055	0.0298702	0.00139812	5	1	1	72	50	62
mdtI	-1.99324	0.0299464	0.00140824	12	18	16	6	2	3
bglF	1.67013	0.0300296	0.00141872	4	7	6	13	19	24
flhE	-2.85296	0.0303062	0.00144153	6	10	15	1	0	3
livK	-2.58873	0.0303062	0.00144505	20	68	57	4	8	9
nlpD	-1.47747	0.0303999	0.00145616	703	1000	983	191	370	418
mglA	-2.29709	0.0304478	0.00146512	468	1426	1506	105	231	312
ybaL	-0.990426	0.0305194	0.00147524	1181	1805	2416	681	806	1112
napA	-1.52554	0.0310107	0.00150577	1725	4532	4510	1094	924	1338
potC	2.21264	0.0311846	0.00152103	91	121	99	540	445	415
hcaR	-2.37463	0.0312413	0.00153063	986	623	723	152	141	141
hisP	-1.91795	0.0317009	0.00156008	105	104	96	17	27	35
fliH	-2.77375	0.0323715	0.00160078	13	34	38	8	1	4
antisense: rtcA	-3.08561	0.0323715	0.00160725	16	89	118	5	6	8
yddG	-2.0812	0.0325136	0.00162142	36	33	50	12	11	5
eamA	-1.2403	0.0328595	0.00164585	115	113	131	45	43	59
yidQ	1.28483	0.0333021	0.00168259	280	344	337	939	580	794
rarD	-1.47573	0.0333021	0.00167534	63	88	74	34	18	28
cyaA	-1.10649	0.0334727	0.00169853	2013	3412	4228	1434	1157	1621
dnaE	1.03072	0.0346648	0.0017666	423	815	941	1098	1391	1689
ybdD	-1.80381	0.0349292	0.00179608	375	309	304	75	100	99
iroK	-2.44578	0.0349292	0.00179866	43	35	48	6	8	7
umpG	-1.25731	0.0349292	0.001803	329	655	734	155	222	309
lon	1.28715	0.0353197	0.00183088	2376	2019	2379	3997	5678	6996
yaiA	1.03128	0.0355954	0.00185562	77	140	113	168	197	293
metK	0.861553	0.0355954	0.00186074	220	335	449	537	536	648
predicted RNA_167	-2.63489	0.0360776	0.00189384	85	100	96	16	12	15
flgA	-1.77726	0.0362614	0.00192669	35	73	83	12	22	18
kgtP	-1.24556	0.0362614	0.00193521	8980	10419	11618	5200	3406	4303
yhcN	-2.49202	0.0362614	0.00192567	321	144	210	26	37	47
hslU	2.2174	0.0362614	0.00192953	635	307	300	1141	1803	2608
cfa	1.49502	0.0367463	0.00196912	840	2403	1448	4515	3246	4115
exuT	1.50573	0.0369853	0.00199002	831	1663	819	3135	2233	3461
fliI	-3.66625	0.0380441	0.00205664	6	48	43	3	1	1
uxaA	1.45271	0.0380441	0.00206363	1247	2502	1870	4235	4782	5500
argT	-2.64224	0.0382364	0.00208243	1178	532	720	150	105	113
lrhA	-1.56196	0.0386534	0.00211359	663	1224	1025	344	281	313
rcsA	2.22658	0.0387368	0.00212663	1	11	6	21	21	25
ydeN	-2.84387	0.0390621	0.00215303	2972	946	3323	583	203	211
hslV	2.6126	0.0392138	0.00217677	140	30	53	244	340	496
cycA	-1.89211	0.0392138	0.00217855	1074	710	714	189	214	248
fsr	-1.17273	0.0395145	0.00221254	263	231	298	102	106	132
antisense: insB1	-1.68379	0.0395145	0.0022095	325	1267	1033	198	206	288
ubiC	-1.68636	0.0400258	0.00224992	1128	942	946	330	273	317
ihfB	1.12891	0.0408432	0.00231222	475	821	687	1384	1297	1454
proW	-1.66509	0.0408432	0.00231373	316	253	334	146	57	93
htpG	2.50953	0.0412954	0.00234838	4018	1880	2075	6400	18306	24550
wecF	1.3361	0.041328	0.00235928	56	114	109	129	244	336
sdhD	-2.32262	0.0413423	0.00236914	2331	1066	1676	346	273	340
ratB	-0.964633	0.0414776	0.00239672	163	222	312	92	115	133
gcvP	-1.872	0.0414776	0.00242225	4049	4254	3825	1443	805	1090
ygiM	2.06845	0.0414776	0.0024219	192	138	205	1061	531	639
hslR	1.35519	0.0414776	0.00239321	181	148	142	269	399	527
yjcB	2.1447	0.0414776	0.0024047	1	2	1	5	9	8
predicted RNA_81	-1.02047	0.0426916	0.00250248	153	195	266	99	74	120
aaeR	-1.01271	0.0427063	0.00252203	224	279	254	119	96	154
basR	0.974875	0.0427063	0.00251471	220	305	278	476	506	544
feaR	-2.43028	0.0437545	0.00260422	563	354	386	74	70	86
narQ	-0.866675	0.0437545	0.00261264	136	265	264	93	111	142
yjbQ	0.964645	0.0437545	0.00261119	521	634	588	907	1017	1467
cof	-1.46157	0.0445409	0.00267908	71	64	75	25	18	31
fpr	-1.62831	0.0445409	0.00267546	3336	2073	3411	566	981	1380
aer	-1.19964	0.0445581	0.00268986	93	115	165	36	60	61
yegX	-1.10906	0.045096	0.00273219	48	110	85	37	30	38
yjeI	-1.27666	0.0461874	0.00280842	504	663	878	273	242	292
tamB	-0.778899	0.0461878	0.00281855	385	584	788	290	314	359
ydcI	-3.20038	0.0464667	0.00284573	5434	2018	2239	507	216	287
yjbB	-1.17147	0.0470375	0.00289098	218	236	230	100	89	106
yggD	-0.897943	0.0471384	0.0029178	177	269	300	124	102	162
osmY	1.50739	0.0471384	0.00291454	94	87	115	143	362	373
fliC	-0.949911	0.0482196	0.00299527	136	301	250	87	104	146
yqgA	-1.07788	0.0483341	0.00301295	409	523	537	172	234	280
ychE	-1.43347	0.0484787	0.00303257	117	313	312	45	113	106
efp	1.30053	0.0486541	0.00305418	681	1020	1427	1358	2773	3710
napH	-1.1128	0.0488402	0.00307655	273	353	362	188	112	153
antisense: yejF	-1.40811	0.0493035	0.00311652	40	97	80	17	23	38
fadH	-2.03959	0.0503009	0.00319057	832	476	534	177	119	137
cyoB	-1.73604	0.0505968	0.0032204	14904	12233	17154	6432	3240	3805
yfdQ	-2.09715	0.0507118	0.00323881	7	5	11	2	1	1
ppiD	1.38391	0.0507654	0.00325334	791	1815	2157	2774	3568	5149
bcsB	-1.25611	0.0513311	0.00330082	34	44	62	12	16	30
cyoC	-1.3011	0.0518515	0.00334563	2763	2357	3326	1036	1044	1267
ybeZ	1.24358	0.0525796	0.0034041	1116	920	1076	1578	2535	3491
yhaM	2.92113	0.0526461	0.00341992	140	72	74	1735	367	428
speA	-0.782568	0.0529962	0.00345426	1053	1422	1902	741	699	1007
predicted RNA_32	-1.76692	0.0533099	0.00349803	768	832	845	239	233	232
putA	-3.48951	0.0533099	0.00348697	17636	3484	5086	476	547	842
ratA	-0.766266	0.0552004	0.00363414	435	655	916	303	381	427
ugpB	-2.4764	0.0559573	0.00369622	230	198	212	38	30	43
predicted RNA_42	-2.78448	0.0565255	0.00374794	529	332	266	52	37	65
fimH	-1.25955	0.0565255	0.00375847	15	27	29	6	11	11
predicted RNA_146	-2.28309	0.0568323	0.0037913	251	143	181	44	34	33
yjfN	-1.80822	0.0571634	0.0038259	940	1217	860	412	223	238
yfbM	1.92649	0.0586969	0.00394137	9	51	31	75	104	112
dnaK	2.56086	0.0592059	0.00400145	9222	3386	3159	12750	33741	47007
pfo	-1.14998	0.0592059	0.00399218	4476	5514	8098	1507	2810	4082
ybhA	-1.39173	0.0607215	0.0041254	84	66	124	24	31	44
mtlA	1.2038	0.0607215	0.00413044	265	776	538	1122	1126	1001
coaE	-1.24715	0.0610753	0.00417505	73	182	224	51	59	71
yfiN	-1.33717	0.0610753	0.00418122	108	136	153	76	41	42
fhlA	2.14411	0.0612614	0.00420737	120	534	375	1124	1281	1410
mqo	-1.53256	0.0619978	0.0042715	375	259	335	108	111	102
ppiA	-1.02688	0.0625639	0.00433128	175	234	247	98	86	130
bcsG	-1.45901	0.0625639	0.00433787	128	162	225	66	51	62
sdhC	-2.5611	0.0630617	0.00438618	7917	3165	4735	1027	723	749
ibpB	2.82002	0.0635985	0.00443743	19	11	13	28	167	172
ibpA	3.05361	0.0636688	0.00445626	151	44	30	191	646	732
hyaE	2.98805	0.0651577	0.00457472	34	35	37	441	188	250
yaaU	-1.78912	0.0659353	0.00464374	1	2	1	0	0	0
yidL	2.11715	0.0662631	0.00468132	16	25	13	44	88	101
antisense: trg	-3.03972	0.0676695	0.00482508	279	146	155	25	15	25
uvrY	-0.719089	0.0676695	0.00481317	477	634	697	280	386	407
ade	-1.67127	0.0676695	0.00482353	257	378	508	87	112	144
ddpB	-2.19916	0.0692034	0.00496062	11	17	11	3	2	2
ygaZ	-0.872703	0.0692034	0.00496472	311	654	634	239	268	306
mliC	1.2083	0.0693173	0.00500322	19	27	35	46	78	60
lysP	1.54065	0.0693173	0.00499111	110	69	153	257	317	317
yahL	1.99058	0.0696946	0.00504569	0	1	0	2	2	3
ybfF	-1.04615	0.0700828	0.00508913	236	219	283	94	112	142
gspF	-1.66507	0.0704464	0.00513094	7	10	9	3	2	2
rmf	1.36731	0.0710797	0.0052071	621	373	343	883	1049	1351
kefG	-2.03643	0.0710797	0.00520816	141	84	96	25	21	26
uspB	1.84398	0.0716949	0.00526892	72	88	73	156	392	316
ydgD	-0.969559	0.0726512	0.00535602	148	203	221	87	79	118
predicted RNA_136	1.58218	0.0726512	0.00538561	17	31	43	37	117	135
ispB	-0.826571	0.0726512	0.00538687	778	931	1125	488	458	611
ybgI	0.965386	0.0736326	0.00552334	356	408	512	693	905	820
ybjN	0.825397	0.0736326	0.00552406	244	559	613	607	792	912
ymfA	1.69677	0.0736326	0.00549269	6	24	14	60	39	34
yhdN	1.36373	0.0736326	0.00549809	108	109	123	141	374	417
glmS	-0.977691	0.0737229	0.00554695	2901	3450	3898	1234	1638	2391
predicted RNA_84	-3.18898	0.0738575	0.00557323	757	339	344	61	52	34
yigI	-2.64875	0.073981	0.00559873	161	66	60	15	12	11
ydfU	-2.63443	0.0760336	0.00578733	4	10	6	0	0	4
sseA	2.6331	0.0760336	0.00578262	4304	1624	1777	20288	13472	10530
yfeY	1.1232	0.0766166	0.00585487	56	93	130	254	134	201
yfiM	1.02353	0.0766166	0.00586523	45	51	77	76	133	136
hslO	1.31897	0.07676	0.00589299	263	240	223	449	533	826
potB	2.07171	0.0769924	0.00592767	118	144	125	569	431	588
dld	0.781105	0.0770937	0.00595233	1564	1895	2276	3305	2825	3430
cobT	-0.909716	0.0774437	0.00601239	189	198	227	81	115	124
grpE	1.40482	0.0774437	0.00601323	1751	1921	2131	2703	6349	7402
fumC	-1.98035	0.0776397	0.00604544	8907	3820	4472	1038	1433	1620
ubiI	0.87617	0.0777375	0.00608705	572	751	1020	1270	1424	1395
glcC	-2.63707	0.0777375	0.00608197	982	434	539	189	53	92
oppA	-1.30715	0.0788114	0.00618838	10587	11772	13578	4827	3906	5570
yafL	1.56483	0.0829195	0.0065291	11	20	24	23	81	72
predicted RNA_18	1.49713	0.0855301	0.00675336	16	22	23	60	53	56
mlc	0.898867	0.0855604	0.00681413	204	386	488	452	773	675
yejG	-1.32938	0.0855604	0.00682756	1251	1544	1430	638	480	533
clpB	2.24997	0.0855604	0.00678395	7765	3027	2794	8485	26570	31229
predicted RNA_173	2.78712	0.0855604	0.00683061	4	1	3	32	10	20
recE	1.03526	0.085793	0.00688244	10	20	18	24	32	40
yhbE	0.908523	0.085793	0.00690547	123	265	230	301	427	367
livM	-1.2406	0.085793	0.00689301	25	26	25	10	7	14
cysB	-0.884159	0.0858365	0.00694618	1173	1529	1189	506	616	1026
ydeI	2.20119	0.0858365	0.00694796	1	1	1	3	6	12
yfcE	1.39639	0.0858365	0.0069653	317	412	582	518	1474	1710
mprA	-0.901738	0.0859545	0.00699367	659	1000	854	351	478	480
mdtL	-0.862556	0.0861144	0.00702552	429	791	888	382	330	371
cusC	-2.04079	0.0867988	0.00710034	3	4	5	0	1	1
yedY	-0.87767	0.0874899	0.00719515	50	83	82	36	42	34
fxsA	2.4313	0.0874899	0.00718289	355	87	88	510	782	871
ygaH	-0.873884	0.0878689	0.00724553	63	129	133	45	46	79
narL	-0.652025	0.088763	0.00733867	611	881	876	399	460	618
yffB	-1.64157	0.0891995	0.00739427	116	145	124	47	23	56
oppF	-1.93233	0.0894797	0.00743707	2042	3731	3400	1597	485	553
aroL	1.06355	0.089557	0.00749131	449	721	647	1136	1169	1344
predicted RNA_51	1.72945	0.089557	0.00748202	1	1	1	4	4	5
predicted RNA_95	-0.847701	0.089557	0.00750226	105	196	185	61	88	112
predicted RNA_145	-2.43416	0.0897362	0.00755652	45	24	27	5	4	6
yhgE	-0.715293	0.0897362	0.00754718	166	255	235	106	136	144
yahB	-1.00907	0.0898268	0.0075838	118	306	301	84	97	154
antisense: insD1	-0.841168	0.090663	0.00767423	101	187	178	58	85	109
sxy	-0.951555	0.0906918	0.00771634	140	196	159	85	64	101
antisense: insD1	-0.833936	0.0906918	0.00770391	104	194	185	61	88	113
antisense: insD1	-0.837244	0.0909353	0.00775695	100	188	178	59	84	109
predicted RNA_6	-1.11788	0.0926841	0.00792639	97	79	152	31	51	63
yddW	1.26246	0.0928256	0.0079588	118	133	148	250	332	354
antisense: insD1	-0.837961	0.0930565	0.00799895	99	187	178	58	84	109
torY	2.18338	0.094738	0.00816421	3	2	1	15	8	8
tauA	2.79863	0.0947761	0.00818822	1	15	1	17	26	24
rutE	-2.57001	0.0948524	0.00822975	2	16	5	1	1	0
pgaC	2.18791	0.0948524	0.00823631	22	13	13	112	47	61
antisense: insD1	-0.837961	0.0949014	0.00832091	99	187	178	58	84	109
ybjL	-0.851965	0.0949014	0.00830362	184	298	366	114	153	182
yehD	-1.64373	0.0949014	0.00832359	111	99	123	55	20	36
predicted RNA_230	-0.926614	0.0949014	0.00829409	221	329	405	162	133	186
glcD	-2.79191	0.0978231	0.00860124	1974	554	313	124	83	97
queG	-0.766679	0.0978426	0.00862436	549	718	907	324	405	515
msrB	-1.43648	0.0995055	0.00881446	3664	2381	3120	1174	939	1190
napG	-1.47868	0.0995055	0.00880707	268	278	251	128	70	89
rhsC	1.11952	0.101295	0.00899513	71	134	115	217	186	264
abrB	-1.61455	0.102042	0.00910613	234	676	910	92	198	250
lysC	-1.01143	0.102042	0.0090866	93	234	226	56	84	119
mdlA	-1.07479	0.103011	0.00923763	286	224	300	86	147	145
ydjE	-1.49151	0.103011	0.00923117	40	63	53	13	20	20
ycjX	1.76898	0.103277	0.00928412	219	96	85	313	370	510
tauB	1.81798	0.103578	0.00933377	5	14	5	16	32	32
mdlB	-1.12451	0.103985	0.00943872	175	120	153	63	53	81
hrpA	-0.956368	0.103985	0.00940834	1191	1499	1535	772	570	798
pgsA	-0.698297	0.103985	0.00942741	572	833	679	352	390	515
yfbL	-1.53635	0.104248	0.00948539	1	1	1	0	0	0
pdxA	0.880305	0.104369	0.00951923	344	426	597	815	666	937
ldtA	-0.857424	0.104586	0.00958478	126	199	172	71	99	95
rseC	1.19055	0.104586	0.00956215	217	314	422	958	510	654
predicted RNA_53	1.81458	0.104907	0.00963714	36	129	165	129	438	599
predicted RNA_129	-1.50087	0.105372	0.0097029	49	83	71	11	24	40
predicted RNA_43	-1.94894	0.105724	0.00978151	131	90	76	14	22	39
fadL	-1.23073	0.105724	0.00978025	1121	1071	1421	415	490	609
fklB	1.10109	0.10744	0.00996378	539	358	676	744	1120	1444
predicted RNA_90	-3.10419	0.107747	0.0100158	13	30	125	3	5	4
tatE	0.987689	0.108811	0.0101386	65	69	96	118	155	169
yhiI	-1.00364	0.10936	0.0102376	596	861	823	423	304	382
dcuR	-0.809242	0.10936	0.0102194	258	298	347	131	174	199
modA	0.843648	0.110032	0.0103463	300	414	429	475	758	797
rutA	-2.92702	0.110032	0.0103486	10	35	4	1	1	1
yhhL	-1.06728	0.112493	0.0106046	32	92	112	32	29	38
dps	1.57325	0.113105	0.0107366	1137	817	683	3054	1840	2805
hypA	0.965686	0.113105	0.010702	187	555	391	650	565	783
yjiR	-1.50435	0.113105	0.0107218	85	44	53	17	17	24
mdtH	-1.05475	0.113351	0.0108304	89	221	193	62	87	75
antisense: ribA	1.49409	0.113351	0.0108183	2	3	2	5	9	8
yhjE	-1.06108	0.113351	0.0108343	13	17	19	8	6	8
predicted RNA_231	-0.946768	0.11447	0.0109663	67	138	158	36	58	90
wzyE	0.979621	0.114515	0.0109956	24	59	59	62	76	132
yfiR	-1.1604	0.115382	0.0111042	113	233	156	75	51	89
yecT	2.04265	0.116401	0.0112502	0	1	3	5	3	9
queD	0.831633	0.116401	0.0112532	98	172	192	194	267	332
yedV	-0.950087	0.116952	0.011332	61	110	167	54	43	64
antisense: yecH	-2.19768	0.117503	0.0114111	23	34	33	13	4	4
groS	1.85967	0.118272	0.0115116	1804	1210	1329	1981	7394	9209
ybgE	1.77796	0.118542	0.0115638	401	437	483	1997	1215	1294
paaK	-1.85997	0.118631	0.0116244	528	261	232	70	96	87
yjhU	-0.898031	0.118631	0.0116172	952	1160	1328	534	556	714
rsmD	-0.897557	0.120034	0.0117881	89	242	202	75	79	108
mtlD	0.778034	0.121032	0.0119126	428	1085	693	992	1171	1301
rna	-0.747176	0.121224	0.0119581	319	422	449	189	229	273
sapD	-0.690198	0.121681	0.0120689	141	301	321	125	131	187
ycjF	1.8888	0.121681	0.0120788	194	56	52	274	278	302
predicted RNA_206	-1.11091	0.121681	0.012083	110	165	193	74	64	69
ydbJ	1.09972	0.123069	0.0122477	437	1321	1133	1204	2148	2317
rseA	1.81323	0.12315	0.0122827	738	770	1046	5282	1933	2328
yfiH	-0.760495	0.124042	0.0123988	186	316	402	169	152	179
bcsF	-1.7561	0.124675	0.0124894	21	40	52	10	6	16
predicted RNA_1	3.39457	0.126033	0.0126529	17	1	2	31	31	58
yjcS	-1.77375	0.126436	0.0127211	4	3	5	0	1	2
predicted RNA_260	1.84662	0.127458	0.0128517	129	109	99	144	537	729
aldA	-2.61824	0.128209	0.0129555	25743	6694	8658	2086	1854	1632
yhcG	-1.03584	0.128357	0.0129985	45	50	62	19	33	23
iraP	-1.35492	0.129246	0.0131168	320	723	694	184	215	226
kptA	-1.36033	0.129981	0.0132199	222	197	161	73	64	79
ybaO	-1.18086	0.130132	0.0133698	227	184	207	55	105	112
argU	1.78624	0.130132	0.0133505	1	8	2	5	12	17
cydA	1.29101	0.130132	0.0132845	8438	13155	13128	44994	19850	21963
dhaR	-0.960586	0.130132	0.0133233	81	164	213	63	70	83
amyA	-0.889307	0.130132	0.0134345	73	132	100	45	39	78
def	-0.959385	0.130132	0.0133863	1370	1285	1303	715	565	728
idnO	-1.1737	0.130132	0.0134129	27	67	66	23	26	17
ynaJ	-1.09733	0.131066	0.0136456	657	670	770	308	332	318
ynfB	-0.819352	0.131066	0.0136004	292	443	424	206	202	224
sdiA	-1.28441	0.131066	0.0136251	53	162	163	34	59	47
ytjA	1.94057	0.131066	0.0136175	15	20	12	25	81	90
tomB	-1.80036	0.132199	0.0137924	185	121	114	28	43	42
ydiN	2.245	0.132275	0.0138582	1	1	0	5	2	7
livG	-1.69009	0.132275	0.0138418	25	21	20	3	12	6
hypE	1.25775	0.132433	0.0139037	537	1425	1549	2210	2478	2730
apaH	0.65422	0.132577	0.0139775	155	268	311	369	304	425
ybgJ	0.897967	0.132577	0.0140059	428	312	443	686	653	784
rsxC	0.812923	0.132577	0.0139699	87	196	165	198	258	285
sdhA	-2.1535	0.132618	0.0140392	13455	9707	12507	2025	2599	3376
yceJ	1.26874	0.13296	0.0141044	3	6	8	7	14	22
tamA	-0.726765	0.132984	0.0141361	192	340	372	157	168	191
predicted RNA_3	-1.00338	0.13309	0.0141765	34	93	81	29	31	34
dinB	-0.747207	0.133312	0.0142585	161	196	234	102	87	160
yjjV	1.17809	0.133312	0.0142552	68	41	45	98	90	142
yeaM	0.814613	0.133877	0.0143481	57	65	79	82	138	129
ykgM	1.76351	0.134484	0.0145015	5	7	7	16	22	29
sufE	1.70223	0.134484	0.0144821	10	32	26	30	102	96
yeaC	-1.32929	0.134484	0.0144815	2291	1400	1710	735	621	726
yoaF	-0.812346	0.135799	0.014673	83	139	103	43	53	86
flgK	-1.18726	0.136283	0.014755	20	57	64	10	20	28
fucP	-0.8729	0.136542	0.014813	166	374	205	123	106	148
yeiL	-1.04031	0.136592	0.0148482	18	33	32	10	12	16
ugpE	-1.56054	0.136911	0.0149129	18	17	26	5	12	4
ybfC	1.73359	0.13748	0.0150049	4	3	12	16	25	16
helD	-0.904749	0.137639	0.0150555	1027	972	1194	502	553	614
glmU	-0.756575	0.137639	0.0150825	1658	3299	3846	1081	1715	2183
fumA	-1.50082	0.137935	0.0151753	16878	14169	13410	5615	4594	5213
menA	1.26639	0.137935	0.0151609	47	99	93	129	201	223
insK	0.979337	0.138135	0.0152275	19	36	27	31	64	67
mokC	-1.31707	0.138168	0.0152635	189	164	135	79	56	55
fimI	-1.58968	0.138168	0.0152915	77	93	83	15	46	27
predicted RNA_144	2.71171	0.138299	0.0153363	2	0	0	9	4	3
yaiW	-0.715698	0.138417	0.0153796	134	170	184	107	75	109
pntA	0.902292	0.138711	0.0154427	878	1044	1300	2580	1639	1701
yecR	-2.19341	0.140655	0.0157006	2	7	9	2	0	1
dsdA	0.664273	0.140655	0.0157207	107	179	193	239	247	237
djlA	-1.02514	0.143121	0.0160275	119	225	281	76	110	101
yaiC	2.55716	0.144683	0.0162657	0	4	4	3	19	28
ytfF	-1.26522	0.144683	0.0162585	108	65	96	31	35	38
prkB	-0.7912	0.144847	0.0163159	166	187	200	73	96	152
yniC	-0.629188	0.14519	0.0163862	182	340	350	153	166	216
cstA	-1.71191	0.145551	0.0164589	3956	2419	2425	1652	597	640
ddpA	-2.08456	0.146058	0.0165482	44	67	38	9	8	16
ycfZ	1.98924	0.147276	0.0167506	1	5	3	21	7	11
ompC	1.03706	0.147276	0.016721	96453	71344	125663	142970	204426	242229
yjbM	2.21438	0.148293	0.0169311	2	2	1	4	15	11
creA	-0.779301	0.148293	0.01691	61	129	113	42	68	58
fimD	-1.42171	0.148726	0.0170131	27	45	30	8	14	14
rlmE	0.728949	0.148759	0.0170493	819	1110	901	1023	1665	2067
antisense: tus	-1.82143	0.14927	0.0171732	327	127	146	32	54	65
yjbR	1.03032	0.14927	0.0171691	376	332	381	692	733	732
can	-0.733134	0.149777	0.0172713	350	564	747	205	341	424
predicted RNA_208	2.01167	0.149777	0.0173626	1	4	1	3	13	12
predicted RNA_246	-1.5847	0.149777	0.0172975	27	17	21	7	4	9
groL	1.61476	0.149777	0.0173605	9283	7390	9042	9173	37646	50248
wcaD	-2.15494	0.150147	0.0174384	7	4	3	0	1	1
yobF	1.02005	0.150167	0.0174735	1150	3495	2900	4160	3774	5661
yceM	-0.845853	0.150243	0.0175152	940	807	840	414	425	587
yjfZ	-2.24303	0.151984	0.0177514	3	4	4	0	2	0
uxuA	0.69715	0.152658	0.0178635	500	972	781	974	1064	1458
yegE	-0.634894	0.153086	0.017947	292	439	441	198	250	283
yacG	-0.919727	0.15321	0.0182018	82	111	134	52	66	49
glnD	-1.0467	0.15321	0.0181602	817	657	990	256	400	549
mdfA	-0.746742	0.15321	0.0181805	86	106	176	65	70	70
bluF	-1.95677	0.15321	0.0180846	375	215	227	104	45	60
acnA	-1.35734	0.15321	0.018189	5743	2617	3001	1525	1388	1221
pspF	-0.951662	0.15321	0.0181929	185	207	227	90	96	126
ydgI	1.05472	0.15321	0.0182227	20	24	28	47	44	55
panM	-0.756497	0.15321	0.0182297	110	188	225	87	94	111
betT	-2.17443	0.154032	0.0183612	926	345	439	201	74	98
predicted RNA_75	1.73723	0.155667	0.0186026	2	20	21	47	29	34
ydaG	1.99313	0.155667	0.0186242	5	20	16	28	72	57
hypB	1.00664	0.156465	0.0187539	1535	3905	3796	5001	4845	6996
araA	-1.08246	0.157301	0.0189627	26	49	67	10	23	34
yciZ	-1.1051	0.157301	0.0190261	12	40	27	7	12	14
paaJ	-2.06072	0.157301	0.0190145	412	150	144	46	41	54
yegH	-0.714332	0.157301	0.0189447	307	314	432	184	174	270
fimF	-1.02119	0.157301	0.0189286	10	18	14	6	7	6
caiD	2.16733	0.159106	0.0192792	0	3	5	13	13	5
nrdB	-0.65528	0.160669	0.0195038	259	625	569	253	268	326
predicted RNA_226	1.9425	0.160735	0.0195469	4	3	4	21	10	16
ybdJ	-1.33539	0.162485	0.0197953	70	48	55	26	18	21
yqgB	-0.870288	0.163434	0.0199467	48	81	128	27	52	54
yagG	-2.19268	0.164741	0.0201422	61	14	33	9	3	7
betB	-1.30058	0.166401	0.0203978	2224	1118	1411	590	496	771
rzpD	-2.1293	0.166401	0.0204179	1	8	2	0	1	0
hokC	-1.3096	0.16685	0.0205491	150	125	101	58	45	42
cyoD	-1.22775	0.16685	0.0205147	2324	1958	2850	746	1151	1115
yceI	1.25529	0.16685	0.0205825	42	79	117	101	215	235
cybB	-0.631743	0.167521	0.0207019	220	445	500	179	229	300
gloA	-0.649054	0.16761	0.0207496	221	484	522	205	218	304
dnaJ	2.12154	0.168275	0.0208687	556	121	108	640	798	963
topA	0.69414	0.168669	0.0209545	1478	1783	1718	2772	2194	2962
ydjK	1.40556	0.168695	0.0209947	7	6	8	16	19	21
yejK	0.693363	0.169545	0.0211376	194	402	517	407	616	646
rpsM	0.770869	0.169949	0.021225	951	2341	1884	2954	2416	2680
predicted RNA_105	-1.35141	0.170015	0.0213077	75	51	61	22	19	28
fimC	-1.36154	0.170015	0.0213028	24	27	26	5	14	11
antisense: yqgC	-1.23062	0.170845	0.021449	414	793	1023	179	380	351
cvrA	-0.670125	0.171848	0.0216126	392	638	846	250	381	510
ybdF	-0.719451	0.172775	0.0218048	97	115	147	66	59	86
asnB	-1.25864	0.172775	0.0217976	1325	639	895	323	394	412
ushA	-0.907689	0.173097	0.0219491	1862	1798	1766	1064	863	923
tfaE	-1.57532	0.173097	0.0219632	1	4	4	1	0	1
ydiQ	1.59919	0.173097	0.0220347	7	4	3	9	20	14
yejB	-0.788125	0.173097	0.0219582	100	145	174	54	72	114
coaD	1.20966	0.173097	0.022023	130	85	116	235	227	263
aroP	-0.993075	0.173549	0.0221302	187	178	193	63	91	125
acs	-2.95474	0.173841	0.0222054	3128	499	499	128	108	118
yifK	-0.804294	0.174374	0.0223116	108	108	122	65	58	64
betI	-1.41409	0.175203	0.0224561	674	359	363	178	123	194
antisense: recG	1.08932	0.175994	0.0225959	34	81	76	77	151	167
gcvB	0.793644	0.178997	0.0230282	18046	37946	42731	40074	57218	61353
pepP	0.600843	0.178997	0.0230597	2313	2678	3538	3181	4190	5404
ampD	-0.575332	0.180958	0.0234149	472	563	551	308	347	386
hypD	1.02482	0.180958	0.0234311	1337	3939	4256	4716	5485	6650
rsmJ	1.04865	0.180958	0.0234112	23	24	21	38	45	54
yliI	1.10647	0.181213	0.0235038	192	505	298	306	889	1007
mntS	-1.33551	0.18153	0.0236141	83	74	103	37	33	29
wcaA	-1.52652	0.18153	0.0236243	6	12	5	1	4	2
dsdX	1.05855	0.182409	0.0237786	17	58	57	54	109	89
mfd	0.720135	0.18331	0.0240564	627	686	912	838	1212	1623
sapC	-0.760076	0.18331	0.0239997	44	91	86	42	34	47
fliE	-2.56622	0.18331	0.0239478	2	4	20	1	0	1
lplA	-0.673612	0.18331	0.0240332	322	287	390	188	174	248
nuoH	-0.64639	0.183505	0.0241222	1360	1910	1669	1078	967	1015
cnu	3.29137	0.183528	0.0241653	4	117	79	106	505	895
fmt	-0.903242	0.18422	0.0242968	1958	1763	1880	1054	776	1152
norW	-1.23743	0.184242	0.02434	13	19	28	10	4	11
nhoA	1.3944	0.184416	0.0244435	17	18	11	41	48	29
yicI	0.719903	0.184416	0.0244216	73	105	120	181	141	153
yohO	-1.18597	0.184672	0.024536	18	16	32	12	7	8
ndk	-1.11192	0.184672	0.0245582	601	291	478	216	153	230
rlmA	0.679812	0.186313	0.0248173	159	288	313	241	441	521
araJ	-1.01516	0.186358	0.0249864	31	60	69	14	39	26
ychA	-0.962153	0.186358	0.0249524	305	1040	1089	324	344	387
predicted RNA_155	1.66037	0.186358	0.0249165	5	39	27	39	69	75
yhhI	-1.06154	0.186358	0.0249687	22	38	24	18	10	11
lysA	-1.18814	0.186907	0.0251009	31	26	22	11	9	12
sstT	-1.3604	0.187002	0.0251545	423	305	302	117	154	116
flgL	-0.867938	0.187013	0.0251968	38	98	99	28	42	49
yidF	0.972187	0.187253	0.0252701	53	165	135	138	239	265
map	-0.737305	0.187475	0.0253412	723	961	1341	391	563	853
racR	0.745092	0.18794	0.0255273	326	516	569	473	784	1141
yedA	-1.07845	0.18794	0.0255138	67	59	62	37	18	34
gadW	1.55687	0.18794	0.0255147	19	72	62	80	153	180
yajR	-0.766339	0.188136	0.025595	169	290	433	108	166	224
paaX	-1.13686	0.188201	0.0256451	508	448	408	198	208	197
betA	-1.12741	0.188546	0.0257333	1448	884	1082	350	518	694
frlA	-2.02947	0.188606	0.0257828	70	27	26	10	5	10
zntR	1.08769	0.188639	0.0258699	100	101	108	95	288	336
ubiD	-0.954708	0.188639	0.025851	3724	3440	3947	2173	1558	1930
envZ	-0.605934	0.193074	0.0265202	595	764	1104	401	486	681
mgrR	1.5836	0.193962	0.0267271	1	3	1	10	3	5
ypfN	-1.39964	0.193962	0.0266926	138	223	228	71	72	70
ymgA	-2.22952	0.194203	0.0268453	4	4	3	0	2	0
arcA	0.708983	0.194203	0.0268122	1015	1384	1367	1317	2128	2828
ftnA	-1.7432	0.194334	0.0269058	1232	1908	1449	670	292	436
ggt	-1.96526	0.194672	0.0269953	12	26	29	5	4	6
lnt	0.879804	0.195625	0.0271702	313	335	432	330	721	1104
nhaB	-0.748895	0.195848	0.027244	311	588	753	258	249	419
ychJ	-0.500865	0.196353	0.0274022	317	454	542	246	311	335
adhP	0.79423	0.196353	0.027443	52	74	84	128	100	125
bepA	0.71645	0.196353	0.0274286	179	430	465	624	444	546
cptA	-0.591437	0.196479	0.0275036	570	988	938	541	459	579
xylG	-1.36566	0.196822	0.0275946	519	276	404	209	119	126
yciW	2.7113	0.196939	0.0276541	150	1573	102	1155	1776	3200
predicted RNA_142	-1.49014	0.198212	0.0278762	8	14	13	4	3	4
preT	2.12975	0.198667	0.0280392	1559	1492	768	10077	3562	3902
folX	-0.684402	0.198667	0.0280456	182	266	323	119	166	177
yfeK	1.78288	0.198667	0.0280706	15	12	28	98	39	54
nuoI	-0.79036	0.199811	0.0282954	1261	1396	1127	815	698	633
yqhH	-1.1018	0.199811	0.0283197	3	8	7	2	3	2
cspC	0.934989	0.200393	0.028446	2100	5572	5223	7900	6393	7729
ydiV	-1.18454	0.200872	0.0286018	213	349	204	137	88	100
hisM	-1.35358	0.200872	0.0285961	55	79	48	13	24	33
yjcO	-0.637128	0.201307	0.0287078	178	307	347	143	178	186
mutM	1.44136	0.202514	0.0289242	131	65	91	107	363	335
yebZ	-0.502354	0.203217	0.029158	474	719	936	438	457	522
predicted RNA_209	1.37699	0.203217	0.0291458	3	2	4	5	7	14
idnD	-0.887896	0.203217	0.0291511	30	75	54	23	22	35
glcF	-2.05579	0.203323	0.0292177	1130	333	187	116	91	84
mtlR	1.07596	0.20501	0.0295049	71	216	108	212	219	320
ybeY	1.07654	0.205194	0.029711	712	683	811	1050	1849	1795
ydhZ	-1.1737	0.205194	0.0297043	39	21	26	10	12	12
yfcO	-0.585768	0.205194	0.0296849	127	243	243	108	126	153
yhhT	-0.935905	0.205194	0.0296729	11	29	19	8	8	12
nudL	0.619485	0.205276	0.0297677	64	129	113	124	127	203
lpoB	0.664902	0.205371	0.0299033	302	360	471	522	478	761
gnd	0.71346	0.205371	0.0299611	1499	2348	3093	2773	3481	4630
metG	0.778296	0.205371	0.0298921	812	1002	1386	1336	1618	2475
sdaB	0.797295	0.205371	0.029944	364	1273	949	1052	1257	1618
yeaD	0.704395	0.206475	0.0301674	951	1093	1282	1201	1874	2419
yfbU	0.583804	0.206922	0.0303008	420	838	896	939	942	1116
gspD	-0.910869	0.206922	0.0303232	16	52	35	17	13	19
hemH	-1.00258	0.207918	0.0305146	325	366	539	196	168	225
bioH	-0.734097	0.208084	0.0305845	137	159	161	93	79	95
ldrA	1.61482	0.208227	0.030651	0	0	0	1	1	1
tesA	0.669984	0.209175	0.0308821	85	189	205	181	246	286
sapF	-0.741086	0.209175	0.0308559	90	253	239	102	89	124
bssR	1.37794	0.209257	0.0310315	2411	2778	2366	5087	8179	6329
ybjG	0.991657	0.209257	0.0309498	64	107	202	126	261	317
srlM	1.91807	0.209257	0.0310189	48	226	221	888	352	426
predicted RNA_2	-1.95871	0.209932	0.0313093	5	35	26	1	6	9
yciQ	-0.529311	0.209932	0.0312893	105	178	175	101	93	109
hypC	1.00151	0.209932	0.0313152	327	1022	1031	1167	1238	1776
acuI	1.16888	0.209932	0.0312143	318	263	367	779	640	638
ygfZ	-0.518097	0.211078	0.0315324	1742	2050	2550	1255	1327	1750
yddB	-1.5869	0.211819	0.0316894	9	30	55	5	15	7
rhsD	0.81581	0.212886	0.0318957	34	75	72	96	87	117
predicted RNA_12	-1.42869	0.213826	0.0321373	2019	902	1107	573	378	457
rnb	1.20994	0.213826	0.0320955	423	2056	782	1556	1734	2907
nfo	-0.573246	0.213826	0.0321768	311	393	405	206	207	324
miaA	0.943447	0.214539	0.032331	1634	2511	2619	2101	5344	6433
nuoA	-0.60447	0.214922	0.0324639	2528	4675	4971	2089	2275	3270
fimA	-1.36011	0.214922	0.0324828	1013	775	779	198	381	447
speG	-0.750927	0.214949	0.0325633	260	584	530	172	283	322
pheV	-1.91734	0.214949	0.0325809	5	6	9	0	4	2
etp	-1.50886	0.215205	0.0326667	2	4	2	1	0	1
ydfK	0.863851	0.215438	0.0328014	30	69	67	62	88	146
yeiE	-2.06063	0.215438	0.0328435	784	302	907	297	112	87
yjtD	-0.764768	0.215438	0.0327608	76	112	115	48	49	77
yieK	1.49508	0.215734	0.0329357	7	22	23	40	45	49
ybbW	-1.26247	0.216972	0.0332802	5	3	7	1	2	2
predicted RNA_104	-1.58666	0.216972	0.033199	126	80	86	43	22	29
yfeO	-1.22654	0.216972	0.0332829	12	27	42	5	9	20
predicted RNA_271	-1.05907	0.216972	0.0333146	85	93	80	35	34	51
putP	-3.53873	0.217539	0.0334492	2851	244	296	75	41	41
prlC	0.764834	0.217775	0.0335331	568	590	754	651	1167	1535
ybdK	-1.07498	0.217872	0.0336435	89	80	76	27	37	49
mglB	-1.78581	0.217872	0.0336087	4387	3831	4549	842	1273	1656
acnB	-0.797155	0.219084	0.0338785	30180	22466	37051	14758	16424	18727
glnE	-0.664542	0.219318	0.0339626	389	361	431	186	244	306
ydjL	0.996453	0.219331	0.0340126	33	31	36	81	55	61
wcaH	-1.70726	0.220215	0.0342461	5	2	5	0	2	1
psiE	-2.41649	0.220215	0.0342036	6	1	6	1	0	0
ycfL	0.791093	0.220391	0.0343366	212	395	455	474	618	636
rsd	-1.37006	0.220391	0.0343698	814	396	396	218	164	193
cutC	0.538349	0.220594	0.0344497	98	123	167	174	156	212
trxC	-1.71154	0.221074	0.0345731	449	167	241	92	61	80
lrp	-0.664591	0.222111	0.0347838	433	939	1164	459	470	510
allD	1.03939	0.222827	0.0349447	14	8	9	14	24	23
eutD	0.995594	0.224027	0.0351818	13	10	11	19	20	27
ydbD	-0.654283	0.224275	0.0352699	83	138	99	61	59	74
marA	-0.75835	0.224396	0.0353794	337	338	320	115	198	295
zntA	-0.833536	0.224396	0.035387	1450	948	1195	666	599	688
otsA	-0.837041	0.224592	0.0354671	91	71	90	37	50	48
ycjD	-0.944434	0.225689	0.0357885	72	170	80	53	54	45
fadA	-2.41873	0.225689	0.0357745	690	128	149	35	40	49
ecnA	1.10081	0.225689	0.0356898	24	54	82	52	137	144
ygfF	-1.4309	0.228247	0.0362439	58	56	37	31	16	11
cspH	-1.07342	0.228278	0.0363035	25	55	52	16	25	18
oppD	-1.79115	0.228278	0.0363488	1390	2234	1999	1081	325	397
predicted RNA_261	1.01519	0.228559	0.0364435	9	14	24	15	41	40
aaeX	1.50277	0.228687	0.0365139	0	0	1	1	1	3
cobS	-1.05097	0.228871	0.0366464	80	76	89	26	42	48
nuoB	-0.53236	0.228871	0.0366934	2577	4776	4716	2350	2319	3271
yibF	-0.892968	0.228871	0.0366885	149	122	167	91	56	84
torR	-0.82126	0.230747	0.0370951	123	115	140	49	69	93
hinT	0.775919	0.230747	0.0370902	229	312	397	463	510	563
ybjD	-0.820696	0.233088	0.0375224	896	1467	1651	584	778	806
predicted RNA_79	-1.22562	0.23314	0.0376278	81	207	288	62	79	75
ompR	-0.549421	0.23314	0.0376336	1011	1081	1291	673	669	938
bcsZ	-1.16677	0.23314	0.0376838	18	30	21	11	7	11
zapD	-0.95462	0.233542	0.0377999	167	260	366	108	99	189
aceE	-0.864223	0.234289	0.0380233	19419	19219	30199	6359	14842	18850
feaB	-1.47932	0.234289	0.0379798	325	154	176	92	64	61
chbG	-0.533029	0.234645	0.0381324	119	185	236	122	103	129
shiA	-0.841012	0.235669	0.0383503	84	183	239	47	101	125
rcdA	-0.705506	0.236237	0.0385298	194	252	281	139	142	149
glcA	-2.75053	0.236237	0.0385978	182	42	14	5	7	6
gspM	-0.919487	0.236237	0.0385568	6	18	14	4	7	7
allE	0.674103	0.236709	0.0387267	55	50	57	86	69	97
gcd	-1.54942	0.237089	0.0388407	187	92	138	52	34	46
antisense: slp	4.2472	0.238383	0.0391049	0	0	0	23	8	4
cra	-0.674778	0.238791	0.0392985	2321	2982	2895	1842	1410	1775
predicted RNA_28	-1.89429	0.238791	0.0392999	18	100	169	8	22	32
predicted RNA_121	-1.18592	0.238791	0.0393285	429	1134	1455	309	440	407
rseP	0.868268	0.239709	0.0395321	423	767	820	1221	1051	1172
rppH	-0.575508	0.239891	0.0396895	826	966	932	558	551	685
yijD	0.840995	0.239891	0.0397195	547	1098	1271	1200	1768	1925
ryjB	-0.818657	0.239891	0.0396266	19	29	28	11	14	16
ttcA	-0.67798	0.241109	0.0399739	388	381	472	249	261	244
flhB	-2.30137	0.241823	0.0401451	3	23	10	2	6	0
yoaE	-0.752841	0.241868	0.0402495	1047	1020	1062	450	520	955
dcuS	-0.64987	0.241868	0.0402584	375	421	445	249	243	279
psiF	-1.22529	0.242077	0.0405413	19	40	32	8	16	13
nemA	0.726189	0.242077	0.040558	216	197	257	395	279	411
ydiY	-1.90147	0.242077	0.0405194	6	14	18	6	1	3
astC	-3.05176	0.242077	0.0404305	448	172	81	29	13	23
dcuA	0.504996	0.242077	0.0404521	4603	6998	7458	7584	8167	10350
ptsG	-2.35859	0.242506	0.0406829	367	3990	4570	104	517	774
yaaW	0.837295	0.242708	0.0407727	7	15	9	12	19	23
predicted RNA_30	-1.93958	0.242708	0.0408295	3196	10345	18220	748	3193	4120
ydfC	-1.23994	0.242708	0.040876	3	7	9	3	1	3
rseB	1.27121	0.243032	0.0409838	694	994	1281	3322	1571	2195
ybgK	0.706841	0.243046	0.0411257	574	505	632	796	873	1072
predicted RNA_67	-4.32317	0.243046	0.0412519	135	16	13	3	0	1
gmd	-1.2929	0.243046	0.041145	11	12	11	5	7	2
thiM	0.990959	0.243046	0.0411947	9	22	13	14	29	47
glcB	-1.79317	0.243046	0.0412261	8482	2405	1033	840	707	862
ykgH	-1.33651	0.245072	0.0417029	12	24	21	3	8	12
alaC	-0.719619	0.245072	0.0416839	86	95	143	49	58	83
sdhB	-1.99982	0.246564	0.0420722	8915	8936	11747	1468	2903	3263
predicted RNA_55	-0.864047	0.246564	0.0420587	17	44	48	17	19	18
ydfI	-1.15135	0.246564	0.0422243	15	17	21	3	11	11
cheY	-0.983634	0.246564	0.0421415	9	21	15	5	9	7
ygiW	0.792924	0.246564	0.0422265	132	122	139	208	192	263
mdtC	0.7681	0.248816	0.0427277	21	41	59	39	71	88
fdoG	-0.922324	0.248816	0.0427754	19628	16914	17045	9596	8275	9946
rlmB	-0.692386	0.248816	0.0427382	230	313	395	200	175	181
rnd	-0.542193	0.248923	0.0428482	210	230	266	122	150	206
yccX	0.767368	0.249077	0.0429293	22	54	34	54	70	52
rpmE	0.693702	0.249339	0.0430289	652	1711	1489	2049	1727	1824
purM	1.42034	0.250987	0.0433682	84	186	165	225	470	446
ynfC	-0.605303	0.251585	0.0435856	190	210	266	117	141	167
yfcD	1.09772	0.251585	0.0435708	464	442	666	543	1556	1487
ftsY	-0.536744	0.251585	0.0436367	569	1067	994	516	569	626
uvrC	-0.606786	0.252064	0.0438459	577	750	924	463	412	554
ygeI	2.05719	0.252064	0.0439402	0	0	0	0	3	4
yhdE	0.622381	0.252064	0.0439088	57	103	128	145	142	130
yrdD	-0.490787	0.252064	0.0438532	557	1206	951	516	537	773
antisense: csrC	3.27038	0.25214	0.0440087	2	8	3	61	35	30
rpsK	0.892411	0.252717	0.0441646	781	1873	1549	2759	2210	2182
fadB	-2.84145	0.253244	0.0443121	2746	279	399	144	73	78
ybeD	1.71721	0.253639	0.0444367	123	67	46	182	182	336
yafC	-0.696202	0.25406	0.0446227	138	197	278	90	134	137
ydgK	1.53544	0.25406	0.0445715	106	424	365	263	1006	1502
yeaE	0.945791	0.25406	0.0446773	301	214	268	628	417	424
predicted RNA_203	-0.565859	0.255435	0.0449749	141	240	224	118	124	149
predicted RNA_154	1.77529	0.256142	0.0451553	17	115	135	395	172	179
yqfA	-1.3773	0.256401	0.0452571	2182	1850	1368	785	594	646
gfcD	-1.67837	0.256589	0.0453465	9	25	21	1	10	9
rayT	-0.837136	0.25846	0.0458196	269	264	231	147	132	135
nagC	-0.602904	0.25846	0.0458467	753	1463	2247	823	724	1093
antisense: yhcN	1.85909	0.25846	0.0458323	0	0	0	1	2	1
azuC	-1.7631	0.258701	0.0459461	3	2	5	1	0	1
yagA	-1.68714	0.259183	0.0462116	6	2	6	0	1	3
gfcE	-1.41242	0.259183	0.0461909	9	14	19	4	12	2
mtfA	-1.06066	0.259183	0.0461453	1710	4521	4670	1102	1793	1848
xylR	-0.744458	0.259183	0.0462584	176	159	165	88	82	121
ygbT	-0.725211	0.260267	0.0465087	33	57	65	19	35	37
ribA	-0.556907	0.260394	0.046612	662	865	748	374	454	742
yheU	-0.633736	0.260394	0.0466454	22	37	34	17	18	22
yggN	1.09547	0.262646	0.0471062	75	64	68	130	156	141
yqiH	-1.12614	0.262881	0.0472059	7	6	11	2	3	5
ftsP	-0.571338	0.265235	0.0476865	385	804	911	395	401	504
ybgL	0.736866	0.265309	0.047816	196	222	242	286	340	459
ypdK	1.64496	0.265309	0.0478016	1	2	0	4	2	4
ybdO	-1.4577	0.267358	0.048355	4	19	8	1	3	6
fdnH	-1.51259	0.267358	0.0485361	391	137	161	55	63	89
ydgC	-1.41104	0.267358	0.0485116	65	32	56	15	20	17
cysN	2.18788	0.267358	0.0483619	583	5906	489	3506	5879	7214
yhcF	-1.20024	0.267358	0.048468	62	53	41	24	17	23
livF	-1.72323	0.267358	0.0483741	18	15	12	6	1	8
predicted RNA_98	-1.59844	0.267727	0.0486616	370	145	190	82	63	62
murC	0.605911	0.268152	0.0488562	507	536	669	883	747	906
emrY	1.79349	0.268152	0.0488535	1	0	4	8	4	3
lhgO	-1.87701	0.268832	0.0490389	75	39	39	17	5	20
gltA	-1.34928	0.270192	0.0493669	8195	3040	3940	2291	1484	1683
yfeH	-0.654371	0.270192	0.0494052	455	418	594	260	263	392
yheT	-0.643335	0.270225	0.0494704	73	99	121	56	54	70
trpC	-1.41938	0.271055	0.0496815	348	204	232	158	76	66
ldrC	1.3242	0.271527	0.0498822	0	0	1	1	2	1
gabD	-1.57041	0.271527	0.0498869	128	40	65	25	23	18
pgrR	-0.939875	0.271838	0.0500629	54	109	108	24	55	62
wcaM	-1.09467	0.271838	0.0500483	9	36	27	6	7	19
alaS	0.468927	0.273613	0.0504496	2454	3259	4033	3993	3897	5137
glcG	-1.84468	0.275674	0.0508899	2415	582	274	210	188	204
rcbA	1.46141	0.27572	0.0510191	0	2	1	4	2	3
loiP	-0.876431	0.27572	0.0509949	1246	1204	1233	596	666	709
nfuA	0.931971	0.276486	0.0512213	570	388	399	429	929	1427
predicted RNA_130	2.60752	0.276624	0.0513073	32	13	9	376	56	37
preA	2.45214	0.278949	0.0518359	1320	807	456	14067	2648	1969
yhjJ	0.921177	0.278949	0.0518606	255	301	315	801	342	552
adhE	1.41194	0.279976	0.0521128	2363	15697	19487	23268	21127	24385
narH	0.60413	0.28042	0.0522568	12583	12390	12107	16381	20418	18764
nfrA	-0.963614	0.280761	0.0523818	208	160	219	138	68	96
hdfR	-0.508613	0.280785	0.0525704	325	373	415	225	250	287
rfaH	-0.731479	0.280785	0.0525669	43	81	53	22	41	40
bdcR	-0.666657	0.280785	0.0524518	53	50	57	24	35	39
nagE	-1.51543	0.281597	0.052784	3211	2193	5730	2436	831	792
mutS	-0.671865	0.281603	0.0529083	428	437	503	329	206	320
rsmB	-0.788803	0.281603	0.0528807	799	963	863	545	388	571
fadJ	-1.45016	0.281698	0.0529878	2381	1088	1095	658	425	479
tap	-1.02755	0.282696	0.0532374	13	45	53	9	14	27
pncB	-0.6063	0.283384	0.053429	619	726	1014	381	449	705
cydC	-0.573256	0.283514	0.0535155	274	545	651	261	265	398
fimG	-1.20587	0.28359	0.0535919	4	8	4	3	1	2
lpxM	-0.459378	0.283828	0.0536988	437	565	650	362	334	476
rpoB	0.640682	0.284312	0.0538527	3825	8079	9945	10695	9552	10437
pntB	1.31891	0.285055	0.0542336	448	325	338	1478	703	664
ydiR	0.725571	0.285055	0.0542428	7	12	18	16	19	23
nudE	-0.795617	0.285055	0.0541834	394	365	403	231	224	199
ysgA	-0.572752	0.285055	0.0540848	68	98	97	53	56	61
ycgB	-1.41565	0.285321	0.0543557	81	67	101	16	34	44
nfrB	-0.856821	0.285486	0.0545745	125	122	118	86	49	65
ybhS	0.75739	0.285486	0.054513	79	151	160	132	157	413
yfaY	-0.547463	0.285486	0.0545508	452	479	574	326	301	378
ppiB	0.509431	0.28563	0.0546969	407	566	759	625	679	1112
gfcA	-1.55994	0.28563	0.0548003	4	25	9	6	1	4
ddpD	-1.27708	0.28563	0.0548832	14	81	24	8	12	18
cysD	2.64626	0.28563	0.0547965	409	3890	111	2098	3962	4951
glpE	-0.543725	0.28563	0.0549145	67	125	160	63	78	84
yahN	-0.941038	0.286117	0.0552585	171	189	168	69	104	96
yebF	-0.558183	0.286117	0.0552569	251	282	301	184	182	184
dctA	-2.12847	0.286117	0.0551098	3545	940	1065	805	223	237
cadB	1.69999	0.286117	0.0551614	8	10	2	33	13	15
mhpE	-1.44219	0.287982	0.0556815	11	5	13	5	1	4
accA	0.538996	0.287994	0.0558098	434	739	997	813	942	1193
csdE	-0.560315	0.287994	0.0557881	186	176	247	139	114	146
ynfN	2.36772	0.289206	0.0561079	1	0	1	4	5	5
yniB	-0.562908	0.289303	0.0561901	240	336	324	153	214	228
nadE	0.647427	0.292566	0.0568878	231	500	588	539	631	724
yhcD	-0.667684	0.292958	0.0570281	38	69	65	20	35	54
predicted RNA_170	-0.967583	0.293811	0.0572584	92	268	181	52	116	93
lipA	-0.593338	0.294183	0.0574468	1995	2302	3614	1298	1556	2248
queF	-0.445761	0.294183	0.0574596	283	403	587	251	271	363
rluD	-0.486933	0.294199	0.0575271	271	513	547	281	277	333
rydC	-1.24049	0.295012	0.0577506	2	4	2	0	1	2
pmrD	-0.527573	0.296249	0.0580575	162	257	210	121	112	197
brnQ	-0.624023	0.29648	0.0582528	146	248	315	137	121	177
fldB	-0.725033	0.29648	0.0581798	439	312	422	201	197	294
rpmB	0.525681	0.29648	0.0582973	2421	4944	5288	4351	5916	6794
leuC	-0.695568	0.297019	0.0597676	47	43	41	20	25	33
cydX	1.78298	0.297019	0.0595638	442	316	329	2607	744	866
etk	-0.867765	0.297019	0.0587964	40	79	81	28	46	31
predicted RNA_68	-3.25967	0.297019	0.0591285	27	1	3	0	0	0
mcrA	1.69605	0.297019	0.058912	17	34	45	32	190	140
marB	-0.912048	0.297019	0.0590592	54	39	51	14	19	48
chbR	-0.660227	0.297019	0.0596272	61	82	72	45	52	36
astB	-2.17622	0.297019	0.0588003	232	294	46	24	31	37
yfeX	-0.741636	0.297019	0.0596436	1518	4464	4406	2051	1550	1820
hyfF	0.62857	0.297019	0.0596332	11	15	17	20	24	21
glrK	0.671602	0.297019	0.0595051	33	104	99	78	135	130
ygcW	1.59102	0.297019	0.0587206	0	6	1	4	3	8
ubiH	0.45866	0.297019	0.0584893	698	767	927	1016	977	1215
glcE	-2.53599	0.297019	0.0596402	924	128	81	66	23	26
acrF	-0.694467	0.297019	0.0594496	61	90	74	30	48	59
mscL	-1.17624	0.297019	0.0591863	215	746	798	163	269	236
xylF	-1.35148	0.297019	0.0594118	1290	384	626	389	196	236
rbsC	0.653729	0.297019	0.0597097	1233	1761	2085	1555	2971	3595
zraP	-0.949068	0.297019	0.0589442	4	9	5	3	2	3
rnr	-0.639203	0.297019	0.0590286	3020	3018	3229	2309	1620	1957
slt	-0.646534	0.297019	0.0594716	405	697	818	335	351	476
maa	-0.579436	0.300405	0.0605861	151	287	325	105	175	214
gcl	-1.59457	0.300405	0.0608143	74	15	26	8	9	10
sucA	-1.53245	0.300405	0.060648	29840	14302	19807	3408	9501	10569
flgM	-0.944121	0.300405	0.0606598	23	36	43	17	12	22
mnaT	-0.523238	0.300405	0.0608148	57	102	117	56	48	80
ulaR	-0.821211	0.300405	0.0608432	183	226	214	103	113	126
yafN	-0.941906	0.301257	0.0612321	65	104	104	43	57	38
amiD	-0.607699	0.301257	0.0612873	429	526	467	324	264	325
ihfA	0.482945	0.301257	0.061285	1573	1861	2571	2491	2772	2779
cysK	2.0884	0.301257	0.0612496	5617	50983	6347	27881	60287	77013
rpsD	0.65138	0.301257	0.0613451	2408	7941	6394	7227	7647	7810
allC	0.586808	0.302074	0.0615776	20	39	30	42	37	49
eutH	0.837318	0.303328	0.0618996	7	5	6	9	10	13
nrdA	-0.818629	0.304046	0.0621792	316	524	284	292	150	184
ttdR	-1.09792	0.304046	0.0621554	69	282	274	45	113	103
ydbL	-0.459661	0.304364	0.0623107	83	120	113	60	73	90
yaeI	-0.78376	0.305694	0.0627837	32	97	115	27	44	57
predicted RNA_99	-1.50237	0.305694	0.0627177	48	28	26	15	9	9
ppx	-0.414426	0.305694	0.0627573	573	873	1114	544	533	756
ybaY	-0.803854	0.306208	0.0629919	146	202	232	100	110	109
dgcZ	0.742342	0.306208	0.0630902	65	67	63	131	102	89
glyU	-1.16442	0.306208	0.0630878	3	8	6	2	4	1
purT	0.984297	0.306306	0.0632	20	54	38	32	107	89
dgkA	-0.5334	0.306306	0.0632443	55	79	105	55	42	61
mppA	-0.427654	0.307205	0.063497	967	1409	1580	938	759	1159
dgt	-0.502017	0.3081	0.0637495	348	415	695	305	297	364
yfgD	0.512375	0.309009	0.0640052	207	304	366	426	309	476
ldtD	-0.693926	0.309067	0.0641097	658	836	803	511	400	478
actP	-2.01506	0.309067	0.0641524	566	119	191	28	63	87
yjfP	-0.605539	0.309996	0.0644129	33	62	72	37	33	33
wzzB	-0.675959	0.310516	0.0645891	1274	2080	2840	926	1442	1278
glgB	-0.507514	0.311027	0.0647632	1488	1815	1950	1163	1040	1424
yeaH	-1.36884	0.312752	0.0651908	44	140	49	17	26	35
mreD	0.628906	0.312807	0.0652707	41	86	126	108	120	126
yfjI	-1.06505	0.313805	0.0655476	23	16	31	6	10	16
srlD	1.58269	0.314209	0.0657007	925	1662	2039	10882	2633	2657
ycdU	-0.90264	0.315461	0.0662357	3	5	3	1	2	2
yfjZ	-1.04452	0.315461	0.0662729	0	1	1	0	0	0
csdA	-0.397793	0.315461	0.0663074	315	451	509	262	300	374
yqeI	1.72181	0.315461	0.0661497	3	11	19	9	46	61
nrdG	1.10698	0.315461	0.066128	22	113	105	116	135	176
acrB	-0.662263	0.315606	0.066476	1668	2646	4066	999	1846	2288
bamE	0.719492	0.315606	0.0664582	385	518	653	977	784	705
yfcH	-0.685745	0.315784	0.0665827	1151	976	984	553	590	768
rpmA	0.631236	0.316321	0.0668296	1100	2264	2277	2440	2795	2849
yjcH	-2.43751	0.316321	0.0668342	176	38	35	7	8	17
smrB	-0.745773	0.316456	0.0670528	536	383	505	290	219	321
yghG	-1.04452	0.316456	0.0670704	0	1	1	0	0	0
xylH	-1.03667	0.316456	0.0670522	265	120	159	116	64	70
isrC	3.26953	0.316649	0.0672316	2	1	210	53	88	168
lysR	-0.867441	0.316649	0.067319	184	145	215	88	80	120
hemC	-0.566801	0.316649	0.0673018	1308	1221	1476	970	719	978
dppD	-1.58329	0.316825	0.0674259	32	23	13	7	9	4
ybfB	0.860437	0.317904	0.067725	4	9	7	8	14	14
cydB	1.74031	0.318026	0.0682979	3885	3342	2894	24529	6781	7880
fliT	-0.850457	0.318026	0.0679687	7	10	13	4	8	4
yeiR	-0.9142	0.318026	0.0682126	57	178	198	39	69	106
yfhM	0.484462	0.318026	0.0679101	2341	2563	2865	3166	3411	4115
srlE	1.74973	0.318026	0.068054	635	3850	3916	14458	4664	4677
srlB	1.60126	0.318026	0.0680666	189	561	608	2601	743	875
ptsP	-0.608594	0.318026	0.0683074	1160	1246	1249	855	663	843
rpmG	0.533808	0.318026	0.0681951	841	1836	1850	1574	2099	2433
yciO	-0.513858	0.318294	0.0685738	494	642	637	376	373	462
yebK	-1.05085	0.318294	0.0685519	229	1091	1388	247	319	451
predicted RNA_220	0.596968	0.318294	0.0685066	50	112	107	153	101	132
tehB	-0.661684	0.318435	0.0686739	307	506	500	281	242	271
opgB	-0.454454	0.319597	0.0689943	190	285	382	154	196	248
ykgR	2.5867	0.320508	0.0692612	3	44	14	64	116	74
yfcG	0.993629	0.321345	0.0695123	1	4	5	4	8	7
ybdM	-0.832246	0.321396	0.0697342	23	30	44	13	22	17
predicted RNA_45	-2.28005	0.321396	0.069651	177	43	47	19	8	15
ybhP	-1.02375	0.321396	0.0696974	3	4	7	2	1	3
ydhL	-0.977982	0.32161	0.069851	22	29	21	6	18	13
cyoE	-0.993609	0.321779	0.0702142	5315	3968	5447	1712	2853	2842
rlmD	-0.665679	0.321779	0.0701783	477	515	473	274	307	322
scpC	-1.043	0.321779	0.0702185	8	22	19	3	8	13
smg	-0.622569	0.321779	0.0700736	2046	3115	2643	1560	1676	1648
uhpT	-1.40118	0.321779	0.0702491	17	65	38	10	7	28
kup	0.802544	0.321779	0.07031	67	197	180	150	258	316
ydhC	0.835599	0.32221	0.0705023	159	142	282	254	261	501
ascG	-0.59393	0.32221	0.070545	118	116	131	54	101	85
yfbT	0.602163	0.32347	0.0708918	479	957	1146	1233	1076	1283
asd	-0.538002	0.324042	0.0711325	1231	1856	1819	946	998	1345
bax	-0.527767	0.324042	0.0711589	368	745	804	312	437	501
pnuC	-0.523286	0.324918	0.0714223	141	171	253	108	129	137
fadI	-1.57492	0.324919	0.0714935	1833	712	705	534	238	266
cysC	2.10625	0.324922	0.0716363	140	2108	202	1055	2210	1981
aslA	-0.945425	0.324922	0.0716236	23	42	27	17	12	16
predicted RNA_273	-1.43064	0.325887	0.0719204	29	34	20	4	12	15
ypdC	-0.472443	0.326189	0.0721297	162	204	215	119	138	149
rluF	-0.61123	0.326189	0.0721138	100	223	288	97	129	138
ytfR	-0.519705	0.32668	0.0723097	93	181	164	74	91	129
nfsB	0.616023	0.327224	0.0725016	454	763	944	920	1043	1142
ybgD	-1.63694	0.32773	0.0726856	5	3	4	3	0	1
yicL	-0.491816	0.327742	0.07276	82	106	146	72	59	99
agrB	1.34751	0.328602	0.0730226	0	0	0	0	2	1
waaQ	0.735532	0.329173	0.0732215	61	196	162	232	187	206
astD	-2.29579	0.330315	0.0735477	228	170	36	28	15	22
ygjK	-0.902254	0.331427	0.0738678	18	12	19	7	7	10
cysJ	2.34412	0.331989	0.0740658	1061	8917	317	4990	7426	10072
sufS	1.52113	0.332333	0.0742153	25	52	87	43	224	265
galE	-0.505111	0.332396	0.0743019	381	499	554	217	298	524
ypeA	0.95763	0.332468	0.0743908	16	30	16	60	32	29
yceA	-0.938101	0.332746	0.0745257	342	172	329	122	126	159
murG	0.38707	0.333413	0.0748211	480	595	681	634	726	883
antisense: appY	6.41549	0.333413	0.0747822	0	0	2	54	139	50
ykgF	-0.77264	0.333565	0.0753076	2969	7013	8896	2188	3769	4148
uup	-0.420148	0.333565	0.0753658	331	640	695	397	328	441
tyrR	-0.409	0.333565	0.0753149	1395	2276	2565	1300	1382	1801
uspE	0.98115	0.333565	0.0750749	8011	6241	5938	14049	12704	12156
rzpQ	1.57916	0.333565	0.075241	0	0	1	1	2	2
hisG	-0.737384	0.333565	0.0751955	77	163	127	72	68	67
yfiB	-0.896634	0.333565	0.0752788	117	113	127	75	42	74
melR	-0.772317	0.333582	0.0754427	439	589	436	234	247	362
mukB	-0.536732	0.334354	0.0759829	1337	1713	1878	1306	848	1189
ycbF	-0.633812	0.334354	0.0757909	18	24	23	13	14	13
yfaE	-0.531523	0.334354	0.0758901	34	72	56	32	30	44
csiR	-0.951109	0.334354	0.0759147	43	49	52	26	28	19
dnaG	0.430975	0.334354	0.0759294	503	800	733	695	855	1138
yjeH	-1.23412	0.336328	0.076505	14	49	39	6	18	17
uxuB	0.609624	0.337877	0.0769314	359	715	582	628	814	971
rydB	1.46896	0.338174	0.0770729	0	2	1	2	4	3
ysaA	-0.493932	0.339174	0.0773749	459	859	685	426	415	510
predicted RNA_5	0.419849	0.339404	0.0776767	188	235	268	219	332	359
ycbC	0.613685	0.339404	0.0777243	14	21	22	24	32	29
fdnG	-1.56126	0.339404	0.0776056	1038	2225	3122	153	1059	1599
cysZ	0.640966	0.339404	0.0776113	113	154	190	127	249	362
cusA	-0.603538	0.339528	0.0778833	14	26	22	12	10	17
csgC	1.07993	0.339528	0.0779013	0	0	1	1	1	1
emrA	-0.873047	0.33983	0.0780449	233	174	152	110	82	99
fur	-0.495295	0.340405	0.0784005	1064	1510	1611	647	936	1432
araE	-0.533874	0.340405	0.0783572	52	121	110	43	73	69
ecnB	1.43539	0.340405	0.0782616	1	14	7	6	20	23
ydiU	-0.583681	0.340532	0.0785042	687	745	829	335	490	719
ydhB	-0.477812	0.340868	0.0787373	54	77	108	50	47	66
lldP	-1.85799	0.340868	0.0788051	326	212	1531	410	53	100
lldR	-1.88843	0.340868	0.0787237	86	56	309	87	15	22
tauC	1.74864	0.34113	0.0790237	3	17	2	11	21	21
cho	-0.911251	0.34113	0.0790815	298	209	231	109	117	150
queE	-0.550445	0.34113	0.0790896	136	124	152	70	101	103
trpR	-0.6248	0.341882	0.0793387	46	48	58	31	25	40
yagL	0.892661	0.341954	0.0794592	9	27	20	20	43	37
uspC	-0.608669	0.341954	0.079505	101	110	132	83	57	80
ybgS	0.75922	0.341959	0.079581	8	12	8	11	13	24
alsK	-1.08149	0.342341	0.0797448	41	32	21	14	14	12
mreC	0.579041	0.342817	0.0799307	220	400	521	527	460	595
ycgZ	-2.15869	0.343485	0.0801616	2	9	11	4	1	0
gspL	-0.708271	0.346263	0.0808856	12	19	16	7	13	8
phoH	-2.96731	0.346388	0.0809906	4137	234	540	65	129	124
csrD	0.508107	0.3488	0.0816309	144	359	328	341	327	419
pagP	1.59152	0.349505	0.0818722	10	82	63	41	194	194
obgE	1.05654	0.349562	0.0820072	230	302	181	651	453	349
creC	-0.673017	0.349562	0.0820386	23	59	68	23	30	32
trmJ	-0.378199	0.349717	0.0821514	817	1153	1168	764	668	917
nac	-1.67375	0.351732	0.0827016	16	220	43	11	22	19
yicN	-0.637113	0.352272	0.0829057	72	81	105	41	54	66
yafK	0.613981	0.352315	0.0831361	177	499	509	367	587	715
yqiJ	-1.51332	0.352315	0.0832241	131	60	71	34	20	29
sspA	-0.383376	0.352315	0.083169	1625	2830	3259	1741	1714	2093
zraR	-0.508108	0.352315	0.0831632	320	356	362	218	225	269
ydcR	-0.464552	0.352742	0.083402	144	186	252	119	110	181
galU	0.416997	0.354105	0.0838019	705	1191	1338	1281	1301	1491
flhA	-0.959679	0.354134	0.084041	25	70	66	17	28	31
fliS	-1.23272	0.354134	0.083896	12	14	13	9	7	2
gabT	-1.40167	0.354134	0.0840106	155	51	59	34	23	26
ddpX	-1.64489	0.354234	0.0841828	7	11	10	4	2	2
hsrA	-0.816045	0.354234	0.0842197	944	658	869	404	440	524
garL	-0.67728	0.354775	0.0844259	3855	8629	4242	2217	3106	4721
leuB	-0.812122	0.356591	0.0860787	51	38	52	12	34	37
recR	0.448641	0.356591	0.0854132	274	509	571	599	525	603
galM	-0.39193	0.356591	0.0855644	737	873	1121	599	664	750
pinE	1.97853	0.356591	0.0861921	2	4	0	2	13	8
ychN	0.444586	0.356591	0.0861831	609	862	684	974	826	1052
oppC	-1.45391	0.356591	0.0857193	725	920	899	565	202	244
trpD	-1.05863	0.356591	0.0850841	20	16	16	5	5	16
rsxB	0.764277	0.356591	0.0849875	64	144	180	115	212	319
yfdC	-1.25026	0.356591	0.0863859	7	16	15	5	10	2
maeB	0.730273	0.356591	0.0851678	7442	5123	6493	8074	11524	11616
purC	0.721294	0.356591	0.086078	128	303	346	215	498	537
alpA	-0.914496	0.356591	0.0864179	2	4	3	2	1	1
ypjF	-1.27964	0.356591	0.0864082	1	2	1	1	0	0
srlR	1.06886	0.356591	0.0854388	369	1799	2009	3089	1775	2023
yhdX	-1.26166	0.356591	0.0857237	4	12	6	2	1	6
rplQ	0.572608	0.356591	0.0859002	932	2862	2525	2540	2535	3137
yigF	1.68452	0.356591	0.0859258	1	4	4	4	12	16
mobA	0.600397	0.356591	0.0861882	99	116	99	120	166	179
btuB	-0.456374	0.356591	0.0857706	312	635	681	363	329	409
yjgN	-1.29748	0.356591	0.0852665	2	6	3	0	1	4
hisD	-0.611517	0.357001	0.086635	89	190	153	107	74	88
ygaP	-0.573446	0.357001	0.0866735	40	78	65	36	27	58
rsxA	1.00907	0.357335	0.08685	69	169	199	104	350	493
phnJ	-1.49507	0.357335	0.0869108	2	2	1	0	1	0
flgN	-0.788529	0.358373	0.0872418	20	68	63	24	22	31
yaaI	1.49169	0.359225	0.0875277	0	3	1	1	3	10
ltaE	-0.496799	0.359383	0.0876449	222	234	254	182	130	182
hemD	-0.413181	0.35958	0.0877714	731	892	1193	646	593	803
ycbZ	-0.42358	0.359895	0.0879272	731	1157	1480	786	630	974
yraQ	-1.12249	0.360373	0.0881226	119	71	120	47	37	49
ddlA	0.560643	0.360853	0.0883189	211	452	526	386	475	832
leuA	-1.04755	0.362798	0.0888744	64	32	53	16	18	34
ftsE	-0.554474	0.362888	0.0889759	222	283	278	173	161	183
yjcE	-0.656104	0.362993	0.089081	152	147	162	99	79	107
cydD	-0.60725	0.363671	0.0893268	206	377	478	157	223	280
livH	-1.23718	0.365397	0.0898307	13	12	6	4	4	3
bolA	-0.733568	0.365424	0.089992	515	550	678	220	415	424
pspA	0.560531	0.365424	0.0900625	589	637	918	776	1157	1152
purR	0.649571	0.365424	0.0901094	87	263	231	194	262	387
nuoG	-0.63699	0.365424	0.0901571	4149	5102	3937	3619	2202	2603
sapB	-0.483938	0.365436	0.0902401	77	138	111	71	70	81
serV	-0.559135	0.365764	0.0904009	665	1345	1429	541	790	868
hofO	-0.804906	0.368189	0.0910808	5	8	10	2	4	7
yegT	0.583502	0.368747	0.0912995	30	30	28	29	44	58
tas	-0.511054	0.36912	0.0914727	510	602	681	495	303	451
yjcC	-0.765227	0.36925	0.0915857	37	58	62	23	28	38
aaeB	-0.585175	0.369889	0.0918251	21	48	53	16	31	30
fepE	1.61117	0.370765	0.0921235	0	1	0	1	4	1
rsmA	0.531201	0.371384	0.0926692	363	589	763	721	623	1024
araC	-1.57364	0.371384	0.092398	557	2423	2346	227	686	696
ygbI	-0.70733	0.371384	0.0927447	378	300	353	212	199	200
yhjR	-1.69054	0.371384	0.0927649	3	3	9	0	2	2
tnaB	-0.946736	0.371384	0.0926372	19551	26069	28148	23010	8109	9886
wzzE	-0.526174	0.371384	0.0925694	320	733	890	402	348	465
nudC	-0.506495	0.372569	0.0931423	161	172	242	140	105	147
fucR	-0.483066	0.372575	0.0932253	499	659	822	385	471	509
pflB	0.876802	0.372959	0.093403	15192	45184	61057	58241	48217	83936
cbl	2.34733	0.373541	0.0936302	40	529	50	166	828	1038
predicted RNA_4	-1.52488	0.374412	0.0940944	14	137	88	15	16	30
asnV	-1.69338	0.374412	0.094006	10	17	19	6	3	4
frvR	-0.742595	0.374412	0.0940318	16	19	16	8	6	17
ytjB	-0.522459	0.374461	0.0941886	60	102	82	36	52	81
infC	0.513238	0.374537	0.0943341	7889	14745	17542	14776	19754	18760
predicted RNA_178	-1.03243	0.374537	0.0943716	58	140	52	20	29	72
yeaG	-0.915797	0.375155	0.0947006	160	379	167	100	85	162
yeaY	0.919765	0.375155	0.0947704	186	181	190	570	251	279
trkA	-0.550328	0.375155	0.0947733	319	385	369	258	189	274
bisC	-0.420831	0.375574	0.0949614	217	335	421	242	202	246
yceH	-0.732047	0.376136	0.0951858	1297	1254	1407	733	810	791
yeaO	0.617145	0.376822	0.0954417	86	160	111	145	179	198
fruB	-0.42518	0.377763	0.0957626	109	181	234	103	121	144
uidA	-1.33615	0.378556	0.0962121	284	116	126	98	49	47
gapA	0.589009	0.378556	0.0960843	29436	50818	59328	50989	65831	83718
ygjP	-0.61594	0.378556	0.0961729	91	73	94	52	49	60
ftsZ	0.452965	0.379107	0.0964351	2306	2167	2850	2773	3419	3646
asnT	-1.26718	0.380133	0.0968625	36	113	117	23	33	43
predicted RNA_222	0.473566	0.380133	0.0968603	85	175	195	140	212	249
opgC	-0.99466	0.380362	0.0970915	19	65	46	9	29	25
znuB	-0.449108	0.380362	0.0972064	178	204	224	141	131	159
rtn	-0.431471	0.380362	0.0972014	155	205	327	134	140	210
rmuC	-0.406731	0.380362	0.0973368	660	887	932	588	551	675
coaA	-0.507554	0.380362	0.0972775	227	379	531	185	236	339
tig	0.482903	0.380828	0.0977082	2842	5676	6815	5248	6656	7941
ybiV	0.544057	0.380828	0.0977545	32	42	52	44	56	81
ftsK	-0.444412	0.380828	0.0976904	1205	1742	1737	1295	883	1180
ispG	-0.412765	0.380828	0.0978242	987	1503	1684	1135	828	1047
psd	0.38568	0.380828	0.0978724	431	681	755	793	637	912
ydjJ	1.48088	0.380955	0.0980329	13	5	5	28	14	18
argO	-0.848667	0.380955	0.0980717	23	67	67	27	23	28
ygeV	-0.645626	0.381686	0.0983435	3755	6231	7007	3266	3171	3835
rpoA	0.563861	0.382377	0.0986051	3435	10844	9138	8924	9625	11702
yceO	-0.926882	0.383259	0.0990003	2	2	6	1	2	1
astA	-2.82782	0.383259	0.0989577	201	128	19	13	6	12
citC	1.08952	0.383508	0.0994	0	0	0	1	0	1
ycdZ	-0.350225	0.383508	0.0993813	224	312	299	173	208	258
yebG	-0.717129	0.383508	0.099281	630	459	470	375	235	325
udk	-0.546065	0.383508	0.0991721	170	262	303	107	164	227
cysU	1.82038	0.383518	0.0994866	486	2141	106	1011	1805	2517
ybbJ	-1.05904	0.386086	0.100322	310	170	170	140	70	90
ybgF	-0.457759	0.386086	0.100238	840	1347	1591	542	947	1265
yejH	-0.439559	0.386817	0.100678	251	267	315	164	175	268
predicted RNA_179	-0.76596	0.386817	0.100681	179	485	236	85	195	230
arnA	0.74	0.386839	0.100807	56	128	119	135	149	191
alsE	-0.994117	0.386839	0.100856	35	26	21	10	16	12
intD	-0.823301	0.390905	0.102087	202	781	638	225	320	239
mepA	-0.549111	0.390905	0.102072	133	215	262	98	122	185
yadE	-0.532225	0.390905	0.102732	120	322	298	100	187	193
rrrD	-1.47244	0.390905	0.102215	1	19	17	4	2	2
menB	0.491753	0.390905	0.102682	346	369	466	587	419	623
csrB	-1.00226	0.390905	0.102328	25578	23880	17297	16568	9954	7496
yggC	-0.74576	0.390905	0.102771	114	289	271	97	117	158
yrdB	-0.536755	0.390905	0.102366	89	127	124	94	76	61
hfq	0.459747	0.390905	0.102767	1329	2081	2281	1608	2794	3431
fecB	1.1716	0.390905	0.102544	65	56	137	55	264	349
speD	0.829638	0.391312	0.103049	350	814	1264	618	1421	2154
malY	0.583474	0.391312	0.102988	168	420	451	286	531	673
predicted RNA_83	-2.19831	0.392175	0.103534	56	10	12	4	3	3
ygiF	-0.653926	0.392175	0.103456	147	113	131	63	74	104
epmB	-0.430315	0.392175	0.103381	190	335	419	177	198	291
predicted RNA_63	-0.731927	0.392312	0.103913	135	486	474	169	189	206
kdsA	-0.586382	0.392312	0.103763	497	1236	1495	541	567	817
yegI	-0.590001	0.392312	0.103671	70	99	75	34	63	63
nanR	-0.641621	0.392312	0.103875	720	621	694	392	396	494
ybjC	-0.56147	0.394571	0.104702	133	143	186	60	125	131
rluC	-0.414219	0.394571	0.105012	233	272	393	201	234	209
ydhS	-0.81356	0.394571	0.105029	18	25	29	14	13	12
eda	0.640657	0.394571	0.105007	420	480	642	796	724	792
cysP	2.04345	0.394571	0.104916	1126	3336	104	2001	3060	4310
gshB	-0.370586	0.394571	0.104781	857	1375	1456	835	936	945
ybjX	0.852525	0.395087	0.105253	190	386	850	419	812	1031
yciU	0.713756	0.395923	0.105562	82	72	85	112	117	151
flu	2.81879	0.396142	0.105784	1059	358	37854	17284	15259	17007
yheV	-0.519609	0.396142	0.105794	101	156	162	105	97	81
sseB	0.765444	0.396177	0.10589	125	487	528	351	691	636
rodZ	-0.354043	0.3963	0.106009	994	1582	1665	1072	899	1211
ymfE	-0.821944	0.396669	0.106195	106	302	209	49	111	201
cysH	1.49953	0.396923	0.10635	246	3252	582	1408	2156	3220
hipA	-0.749735	0.396996	0.106456	366	420	362	187	234	246
uof	-0.488245	0.397882	0.106781	158	197	243	97	123	208
predicted RNA_38	-0.689391	0.39806	0.106916	12	27	46	11	14	22
fucI	-1.00351	0.398388	0.107091	894	895	624	810	256	285
kefC	-0.475052	0.398422	0.107274	60	78	97	39	50	78
yqfB	-0.413743	0.398422	0.10723	71	145	141	73	70	113
arrS	1.35788	0.398903	0.107564	0	0	0	0	1	2
alr	-0.52394	0.398903	0.107578	304	276	316	218	164	228
tfaQ	-1.081	0.398941	0.107676	7	18	14	5	2	14
mltC	-0.439852	0.400135	0.108085	132	160	218	107	123	130
hldE	-0.55862	0.400388	0.108241	668	493	669	341	372	508
sapA	-0.414746	0.400775	0.108452	254	365	432	247	181	351
valW	-0.81102	0.400775	0.108521	7	27	32	8	10	14
rutR	-0.506384	0.401411	0.108869	126	126	182	87	102	104
garD	-0.894153	0.401411	0.108829	15913	36998	18481	6676	14130	16945
damX	-0.412671	0.401594	0.109007	659	1248	1200	821	579	817
emrB	-0.78179	0.401822	0.109156	79	63	60	48	29	37
pspE	0.572961	0.403384	0.110025	1774	2144	1834	3800	2118	2672
fliQ	-1.76501	0.403384	0.110081	0	6	12	0	1	1
rfbC	-0.528122	0.403384	0.109706	98	292	278	97	142	184
pck	-0.6478	0.403384	0.11011	15132	21124	21755	8560	13832	14351
dppF	-1.41241	0.403384	0.110006	30	24	9	12	4	5
yjeN	-0.963395	0.403384	0.110044	8	20	14	9	10	3
yqhG	-0.749169	0.403696	0.110283	11	20	17	8	11	8
ydfD	-1.40569	0.40394	0.110439	1	3	0	0	0	0
predicted RNA_193	0.586534	0.404447	0.110666	441	1671	1432	1296	1503	1687
predicted RNA_116	2.57721	0.404897	0.110926	1	0	46	22	17	19
yhaI	-1.84585	0.404897	0.110966	0	4	2	0	0	0
htrE	-1.66318	0.405281	0.11116	3	7	12	4	0	4
astE	-2.58658	0.406809	0.111675	117	187	17	7	18	10
sixA	0.650921	0.406809	0.111846	241	244	270	560	300	337
emrK	1.74056	0.406809	0.111826	0	0	3	1	8	2
yegJ	1.02246	0.40687	0.111952	3	8	6	8	17	10
tusB	0.40842	0.407754	0.112373	62	129	138	109	136	167
fimB	-1.24377	0.407754	0.112308	18	100	82	22	19	27
narK	2.1435	0.408564	0.112686	733	13180	15639	19722	22514	25141
queC	-0.635104	0.409958	0.113239	157	153	182	97	94	116
yjbT	-1.2498	0.409958	0.11325	1	1	2	0	0	1
srlA	1.51948	0.410621	0.113523	305	2478	2581	5640	2475	2920
wecE	-0.438137	0.411929	0.113974	105	152	176	109	92	106
yihT	-1.08036	0.412794	0.114304	31	16	14	7	11	7
csiD	-1.9353	0.413018	0.114487	116	31	45	13	9	18
nrdD	0.962593	0.413018	0.114546	638	3242	3180	2300	3878	4914
hisF	-0.397051	0.414447	0.115034	122	166	150	94	110	118
tsaC	-0.466607	0.41522	0.115339	235	461	362	201	228	302
glyW	-0.622178	0.415364	0.11547	165	347	336	119	167	247
alaA	-0.459163	0.415417	0.115575	399	832	912	419	462	559
ydiH	0.697236	0.415534	0.11579	43	58	59	71	68	119
yobA	-0.411673	0.415534	0.115751	292	368	447	257	255	290
yadM	1.2072	0.416282	0.11618	2	7	5	3	18	17
zupT	-0.512353	0.416282	0.116169	329	326	394	230	230	254
yoaD	0.614915	0.417116	0.116518	12	28	24	23	26	47
sdaC	0.700016	0.417116	0.116596	921	3551	3146	2362	3522	4823
speE	0.82203	0.418038	0.116945	368	921	1586	671	1686	2455
antisense: zur	1.12744	0.418233	0.117091	1	0	0	1	1	1
smtA	-0.348217	0.4186	0.117367	280	576	558	283	365	395
pyrD	1.24878	0.4186	0.117376	125	560	794	279	1600	1642
predicted RNA_109	0.61976	0.420083	0.117884	8	23	12	17	18	26
ymfD	-0.910233	0.421828	0.118513	123	372	230	56	133	194
mlaA	-0.391085	0.421828	0.118558	445	678	753	392	446	537
nadC	-0.403603	0.423406	0.119335	349	375	508	269	262	377
modB	0.537828	0.423406	0.11923	127	115	166	173	190	206
ydjF	-0.907389	0.423406	0.119314	191	292	218	102	118	140
yeeR	2.14035	0.423406	0.119928	29	37	1170	410	492	602
wcaJ	-1.18925	0.423406	0.11971	1	7	3	0	2	2
cysW	1.40792	0.423406	0.119819	432	2482	327	1105	2088	2680
iap	-0.71349	0.423406	0.119429	104	277	203	83	116	130
ygfB	0.386256	0.423406	0.11985	781	829	968	930	997	1418
yheS	-0.509628	0.423406	0.119742	280	336	327	243	180	226
predicted RNA_216	-1.97568	0.423406	0.11982	15	4	3	4	0	1
umpH	-0.395875	0.423509	0.12005	339	646	866	365	393	540
plsB	0.379019	0.423551	0.120154	1512	2576	2928	2990	2436	3184
pgl	0.910729	0.423694	0.120497	363	243	388	682	495	612
ybjT	-0.417181	0.423694	0.120662	151	182	238	117	131	165
puuR	-0.539414	0.423694	0.120712	88	85	96	48	58	74
ydaS	-1.40307	0.423694	0.120595	0	5	2	0	0	1
rtcA	0.583685	0.423694	0.120751	38	54	66	85	65	79
deoD	0.778694	0.423694	0.12043	1476	1151	1372	2677	1714	2415
marC	0.513818	0.423765	0.120864	63	101	114	79	123	200
copA	1.34577	0.423943	0.121007	2271	547	587	2937	1936	2007
glxR	-2.25574	0.424364	0.121437	38	1	4	2	1	0
ydcJ	-0.799555	0.424364	0.121471	45	69	54	22	31	41
yfaA	-0.448373	0.424364	0.121331	32	65	67	28	44	42
mnmC	-0.459072	0.424364	0.121592	234	458	551	276	222	349
mltF	-0.431818	0.424364	0.121515	46	71	102	40	56	57
yjgZ	1.19635	0.424365	0.121685	0	1	1	1	3	2
yciH	0.646874	0.424774	0.122081	39	36	63	76	67	63
ddpC	-0.738487	0.424774	0.12201	19	27	16	8	12	15
marR	-0.671718	0.424774	0.122008	220	195	159	73	127	158
ispF	-0.361369	0.425933	0.122674	118	148	162	92	95	139
cysI	1.66893	0.425933	0.122786	716	8678	832	4215	4938	7319
php	-0.918138	0.425933	0.122625	5	11	9	5	4	3
dapF	-0.416902	0.425933	0.122779	914	980	1034	716	680	749
yjiH	0.771069	0.42614	0.122939	4	11	12	12	16	15
citF	2.1456	0.426231	0.123091	1	0	0	2	4	2
csgD	-1.50713	0.426231	0.1232	1	6	10	0	3	2
paaA	-1.04637	0.426231	0.123245	35	15	23	8	13	10
yadL	1.75975	0.426844	0.123516	2	10	10	6	39	38
yeaV	-1.36941	0.42741	0.123773	9	45	28	5	10	12
ydfR	-1.05454	0.427718	0.123956	3	17	14	2	7	5
tufB	0.457339	0.427979	0.124125	17560	37195	46893	32381	41703	54143
clsC	-0.457585	0.428029	0.124237	339	373	349	235	225	296
sufC	1.39736	0.428029	0.124327	16	50	71	23	212	206
yqjA	-0.556528	0.428621	0.124593	194	272	263	131	139	219
hscB	-0.54689	0.4289	0.124767	94	170	138	59	96	114
prpC	-1.25393	0.429186	0.125446	2	1	2	0	2	0
ybiA	0.911085	0.429186	0.125006	88	137	91	306	120	186
thiK	0.463613	0.429186	0.125783	102	284	298	240	275	333
dsbB	0.371353	0.429186	0.125373	206	284	294	298	328	354
wcaN	-0.48564	0.429186	0.125726	1547	1202	1877	951	961	1316
yfeZ	0.69925	0.429186	0.125174	9	17	27	40	19	25
tmcA	-0.362781	0.429186	0.125648	236	283	334	197	195	252
fis	0.87559	0.429186	0.125452	102	393	471	328	563	625
frlD	-0.646105	0.429186	0.125789	58	58	55	39	40	28
uhpA	0.471757	0.429186	0.125658	40	63	55	57	69	87
ompX	-0.86472	0.429989	0.126213	2659	5336	6667	895	3415	4838
fruK	-0.451438	0.429989	0.126157	184	405	541	205	285	257
yqeJ	1.52071	0.430048	0.126324	0	1	6	3	3	9
eutE	1.36613	0.430599	0.126674	1	3	0	2	3	4
sbp	2.65811	0.430599	0.126643	106	1994	412	860	4824	5225
rsmE	-0.471222	0.431775	0.127115	223	512	483	184	294	357
dicB	-1.23956	0.432601	0.127453	1	2	0	0	0	0
atoE	0.66745	0.433267	0.127744	3	6	8	7	8	11
rplY	0.496461	0.434152	0.1281	905	1622	1801	1907	2130	1683
ugpC	-1.04835	0.434476	0.128304	62	37	31	23	21	14
wecB	-0.424575	0.434476	0.128385	324	543	678	388	335	356
hemL	-0.401928	0.434592	0.128577	1124	1098	1567	794	822	1207
yejA	-0.371792	0.434592	0.128609	220	279	320	170	204	241
mntH	-0.689744	0.434619	0.128713	103	74	85	52	46	56
entH	1.1551	0.43463	0.129001	5	4	12	6	21	21
yecH	0.81897	0.43463	0.128928	27	125	86	91	126	142
predicted RNA_275	1.23574	0.43463	0.128908	0	0	1	0	2	3
sra	0.589163	0.434686	0.129208	239	217	196	379	285	291
mzrA	-0.552782	0.434686	0.129173	108	137	177	109	62	114
cysE	0.437022	0.435642	0.129683	298	569	508	627	483	660
ytfK	1.2511	0.435642	0.129659	260	773	667	625	1651	1652
mhpF	-0.85874	0.436081	0.129909	15	8	8	4	4	7
mhpD	-1.37839	0.437146	0.130321	10	5	8	1	4	3
yraH	1.38439	0.437282	0.130458	0	7	5	3	9	11
yraK	-0.725077	0.437502	0.130619	37	70	76	30	37	37
argD	0.736491	0.437793	0.130802	9	14	33	38	24	23
tfaR	-0.968818	0.439036	0.131269	6	18	15	5	3	12
ilvN	-0.867672	0.439161	0.131402	49	52	33	20	20	29
yeiG	-0.754362	0.43962	0.131636	908	552	546	419	323	398
murE	0.332712	0.439817	0.131983	394	435	539	500	565	607
bioC	-1.45151	0.439817	0.131842	6	1	6	0	3	1
ydjM	-0.512261	0.439817	0.131964	28	46	44	20	23	38
lpxL	-0.615505	0.441036	0.132672	526	288	498	268	239	301
stfP	1.08152	0.441036	0.132942	2	1	3	5	8	2
ychF	-0.339637	0.441036	0.133025	782	934	1352	670	688	988
blr	1.66815	0.441036	0.132806	37	375	330	255	756	818
dppC	-0.834823	0.441036	0.13262	7	10	5	3	3	5
yiaF	-0.499265	0.441036	0.13301	417	1063	1258	445	603	680
creB	-0.773474	0.441036	0.132602	57	62	55	34	29	35
prpE	-0.702276	0.441308	0.133262	11	16	10	6	8	7
ascF	-0.466477	0.441308	0.1333	29	55	61	32	24	45
chbA	-0.741105	0.441364	0.133413	36	49	43	48	19	17
wecH	-0.53641	0.44138	0.133611	21	31	29	23	13	19
ilvB	-0.647016	0.44138	0.133519	288	240	233	150	146	172
rbsB	0.615579	0.442148	0.13394	5877	5009	6157	6825	9100	9974
yfiL	-1.33109	0.442807	0.134237	4	7	5	0	4	4
ycbV	-0.668874	0.444029	0.134802	7	7	12	5	4	6
ppk	-0.453778	0.444029	0.134836	939	1190	1515	902	687	992
yhhY	-0.735691	0.444029	0.134899	78	54	83	38	45	39
yfeS	0.771777	0.444506	0.135141	34	41	51	114	65	47
gldA	0.646215	0.445245	0.135463	2125	1715	1881	4181	2378	2493
predicted RNA_101	1.65928	0.445613	0.135672	11	136	126	60	280	397
yeiI	-0.404607	0.44568	0.13579	248	336	388	201	213	301
insB1	0.636576	0.445888	0.136109	26	85	55	64	74	95
ompG	1.07487	0.445888	0.136191	1	1	0	2	2	1
asnW	-1.21507	0.445888	0.136317	15	41	29	12	10	11
ypjK	1.5086	0.445888	0.136336	0	1	0	1	1	3
kdsD	-0.357187	0.445888	0.136341	336	610	673	319	401	478
yegW	-0.588702	0.446044	0.136486	185	146	192	116	94	126
ybeX	0.643124	0.44607	0.136592	1358	1192	1560	1137	2376	3410
umuD	-0.658195	0.446115	0.136703	12	13	16	10	6	9
fbp	-0.688663	0.447733	0.137297	1997	1206	1494	1053	750	1039
nlpC	-0.567421	0.449317	0.137881	105	280	276	87	165	165
yafO	-0.727797	0.449539	0.138731	30	63	89	26	34	40
yahC	-1.25832	0.449539	0.138193	2	12	4	1	4	1
insF1	-0.410799	0.449539	0.13863	110	149	213	117	94	127
alaW	-0.836482	0.449539	0.138453	37	86	103	23	47	50
csrA	-0.340011	0.449539	0.138717	457	666	687	422	419	544
ascB	-0.397501	0.449539	0.138489	49	76	102	41	53	71
pphB	0.677263	0.449539	0.138932	10	6	13	12	18	14
degS	0.367282	0.449539	0.138887	75	117	149	111	124	191
bcsC	-0.517785	0.449539	0.138115	71	93	96	47	56	74
yjcF	-1.54211	0.449539	0.138928	2	4	1	0	2	0
yciI	0.407658	0.449779	0.139302	256	319	382	414	375	436
ynfM	-1.05556	0.449779	0.13919	936	445	586	356	248	292
yiaM	1.33482	0.449779	0.139235	0	0	1	1	1	2
yhaV	-0.517404	0.449904	0.139439	604	1223	655	494	489	638
infA	0.523917	0.450147	0.139612	289	627	646	523	631	990
pssA	0.465234	0.451475	0.140165	1588	2835	3727	2743	3692	4030
rlmJ	-0.351637	0.451475	0.140222	593	699	782	397	529	695
fdnI	-1.24994	0.451507	0.140331	258	73	86	29	51	63
sgbE	-0.763245	0.452033	0.140593	24	16	14	7	12	10
rimJ	-0.544884	0.452317	0.141685	722	830	915	499	565	586
trpB	-0.983191	0.452317	0.140854	339	188	203	162	90	103
yeaQ	-0.782253	0.452317	0.14144	42	92	62	17	47	52
fadD	-2.05314	0.452317	0.141825	3415	369	338	277	153	140
yobB	-0.442113	0.452317	0.141869	101	115	130	66	75	109
eutG	-1.45288	0.452317	0.141206	3	7	2	2	2	0
ygdG	-0.354572	0.452317	0.141379	189	330	318	205	162	267
tcdA	0.601455	0.452317	0.141518	27	35	30	50	41	45
ribB	-0.649718	0.452317	0.141756	753	1522	1186	641	607	842
secY	0.504046	0.452317	0.141859	4434	14620	14273	11816	13948	14545
murI	-0.342096	0.452317	0.140887	674	852	954	557	582	776
ytfB	-0.652142	0.452317	0.141491	357	272	295	192	152	228
insF1	-0.409385	0.453347	0.142449	112	149	214	119	94	128
ybhR	0.569361	0.453347	0.142605	93	135	144	99	157	343
yedI	-0.486076	0.453347	0.143119	141	113	138	89	94	86
yedW	-0.595249	0.453347	0.143153	36	54	53	41	22	31
cysM	1.22891	0.453347	0.142545	134	1086	376	438	1126	1393
cysA	1.25838	0.453347	0.143024	820	4270	1021	2307	4023	4908
nadK	-0.465495	0.453347	0.143089	187	276	328	179	134	249
rnlB	0.350437	0.453347	0.1428	135	305	317	241	307	349
predicted RNA_229	-1.36941	0.453347	0.143183	35717	19273	27158	18053	6374	8938
yjgM	-0.746665	0.453347	0.142403	25	48	41	13	30	24
rof	0.658227	0.453347	0.143804	140	195	216	208	364	285
rclB	1.34415	0.453347	0.143455	0	0	0	1	0	2
insF1	-0.408876	0.453347	0.143976	111	152	216	119	97	127
artJ	0.563789	0.453347	0.143617	13	25	46	25	35	55
oppB	-1.24386	0.453347	0.143965	635	537	607	491	192	160
ydjI	1.11485	0.453347	0.143284	13	9	18	40	24	22
yeiQ	-1.08975	0.453347	0.143943	3008	1245	1012	853	637	704
ygcU	1.02047	0.453347	0.143713	2	10	13	15	7	25
gcvR	-0.599439	0.454234	0.144357	219	424	525	189	245	284
narU	-1.70369	0.454278	0.144471	4	5	2	0	6	0
predicted RNA_156	1.67857	0.454497	0.144739	1	26	2	5	22	24
lldD	-1.10397	0.454497	0.144651	343	319	1830	467	209	197
ybhM	-0.847602	0.454689	0.144901	12	22	9	5	11	6
rdlB	-1.04452	0.454689	0.144999	0	1	1	0	0	0
yceF	-0.423023	0.454832	0.145216	164	259	229	145	132	195
yjiK	0.891596	0.454832	0.145244	15	24	21	67	32	23
iraD	1.77565	0.45489	0.145362	13	280	33	72	221	325
plsC	-0.384787	0.455515	0.145661	130	212	280	101	148	215
ylaB	-0.686856	0.456299	0.146012	97	264	321	85	127	174
cspG	-0.676031	0.456814	0.146424	846	3853	3693	1066	1505	1650
ydjH	1.44648	0.456814	0.146476	17	10	4	36	19	19
purL	0.738562	0.456814	0.146399	227	575	471	466	685	846
zur	-0.631988	0.456963	0.146624	495	370	398	260	246	282
nuoJ	-0.688634	0.457214	0.146804	1365	1112	986	885	685	555
sgcX	0.513654	0.457597	0.147028	22	38	35	34	53	45
tktA	0.712957	0.458097	0.147288	1302	981	1735	2376	1693	2274
cdh	0.95749	0.458481	0.147512	47	87	52	59	139	171
viaA	-0.729701	0.461099	0.148455	481	2170	2216	784	617	952
purN	0.757618	0.461659	0.148737	42	141	105	114	145	180
frsA	-0.582309	0.462341	0.149057	666	537	621	371	356	469
arsC	0.582139	0.462717	0.14928	10	27	18	18	27	33
tufA	0.480578	0.465321	0.150222	19441	50175	62115	43982	52192	65569
insF1	-0.400728	0.465552	0.150398	109	148	214	117	95	127
yfiP	-0.461234	0.465611	0.150673	83	143	172	55	87	149
dcrB	-0.667077	0.465611	0.150723	1836	1327	1601	1025	809	1118
cbrB	-0.682475	0.465611	0.150548	12	23	21	8	12	13
rihC	0.403229	0.465852	0.151106	882	1172	1381	1751	1062	1653
ycjY	0.5185	0.465852	0.151048	27	22	24	26	36	39
acpS	0.344515	0.465852	0.150945	69	107	115	112	109	134
fiu	-0.906312	0.466348	0.151521	11	12	25	3	10	13
msrC	-0.876037	0.466348	0.151594	211	682	775	168	308	324
bamD	-0.339162	0.466348	0.151585	912	1395	1480	983	731	1207
yieP	-0.746001	0.466348	0.151675	2436	1501	1952	1218	1053	1130
ycfQ	-0.578442	0.466442	0.151808	227	211	271	127	146	190
apaG	0.37956	0.466897	0.15216	202	404	495	448	403	467
asnS	-0.448946	0.466897	0.152069	1454	2593	3001	1605	1269	2021
cadC	0.734566	0.467002	0.152296	13	38	46	34	54	59
efeB	-1.19659	0.467318	0.152502	34	60	87	11	37	32
ybjQ	-0.563464	0.468164	0.15288	521	580	619	383	364	389
clpX	0.356233	0.468354	0.153072	2941	3216	4296	3727	4159	5171
aegA	-0.499879	0.468354	0.153213	212	327	407	293	155	209
crfC	0.617232	0.468354	0.15325	61	64	43	50	79	131
ygjR	-0.4549	0.468678	0.153561	1717	2505	2371	1106	1686	1999
bdcA	-0.58948	0.468678	0.153464	12	16	13	6	7	14
lit	0.505197	0.469414	0.153967	49	117	76	74	108	146
blc	-0.858868	0.469414	0.154007	6	6	15	5	5	3
insF1	-0.394467	0.469558	0.154157	109	148	213	118	95	127
yedR	-0.998224	0.469641	0.154335	11	10	10	5	10	2
phnO	-0.813514	0.469641	0.15439	11	12	13	11	6	4
proA	-0.366918	0.469969	0.154601	195	234	261	190	135	200
rpmJ	0.51158	0.46999	0.15471	423	1557	1414	1191	1395	1493
predicted RNA_44	-0.879805	0.470237	0.154894	798	531	770	152	491	648
yegQ	0.377322	0.470357	0.155237	580	844	807	1126	831	861
atoC	-0.61792	0.470357	0.155242	1317	1430	1391	602	903	1261
rlmN	-0.330995	0.470357	0.155119	268	417	381	299	231	290
nagA	-0.6145	0.470534	0.155404	651	809	2054	799	575	606
ycdT	-0.698722	0.471784	0.15609	29	112	115	32	46	59
yciK	0.367985	0.471784	0.15602	103	147	182	133	172	240
yidX	-0.71102	0.471784	0.156126	15	15	23	5	16	12
rpiB	-0.716723	0.472569	0.156489	17	53	42	19	19	23
hns	0.367188	0.474822	0.157389	3917	6488	7318	5389	7465	9257
napB	-0.98796	0.474822	0.157454	239	148	131	147	45	80
napD	-1.13271	0.474822	0.157547	74	633	558	96	139	185
galT	-0.478586	0.477885	0.158746	347	508	562	236	319	450
ycgM	-0.490377	0.477885	0.158958	293	241	393	228	202	201
dacD	-0.454576	0.477885	0.158901	39	78	86	33	56	52
ackA	0.626762	0.477885	0.158981	1964	5229	6185	5192	4947	8351
sdhE	-0.512591	0.479035	0.159469	515	681	600	476	389	367
predicted RNA_40	0.530898	0.47905	0.159579	11	23	25	22	27	32
ydjG	0.735116	0.479183	0.159728	14	21	21	52	23	24
qmcA	-0.98752	0.479224	0.159877	509	214	297	231	115	141
predicted RNA_52	1.62056	0.479224	0.159951	5	1	1	15	4	4
yaeP	0.786054	0.47931	0.161104	276	391	438	485	808	576
ecpB	0.709628	0.47931	0.161068	1	2	3	3	4	3
predicted RNA_14	-0.89614	0.47931	0.160763	39	117	151	30	58	60
leuE	-0.799892	0.47931	0.160909	53	244	202	57	85	101
cbeA	1.06862	0.47931	0.160439	0	0	2	1	2	1
hcaT	-0.433132	0.47931	0.161133	175	146	224	142	112	134
metC	0.401467	0.47931	0.160535	43	77	87	79	78	103
ygiL	-1.22137	0.47931	0.160726	4	7	7	1	3	3
prlF	-0.656257	0.47931	0.161028	451	1198	603	275	552	509
bcsA	-0.546759	0.47931	0.160318	14	30	28	22	12	14
ligB	-0.382812	0.47931	0.160619	52	88	77	52	51	56
ccmF	1.35701	0.479796	0.161401	146	60	57	398	132	137
ilvD	-0.484453	0.48045	0.161726	195	145	232	99	136	159
tnaC	-1.20183	0.481307	0.16212	1878	937	1211	1422	293	399
rsmF	0.335502	0.481719	0.162364	107	171	189	175	179	209
nuoL	-0.510453	0.484515	0.163413	2234	1917	2021	1656	1290	1328
yafQ	0.495672	0.488062	0.164751	129	124	137	154	163	220
ycbK	0.726106	0.488062	0.164822	215	369	378	700	373	488
fbaA	0.50191	0.488776	0.16517	3257	3451	5335	5754	4700	5883
agaR	-0.466835	0.489268	0.165444	189	397	393	152	265	260
citE	1.60077	0.489551	0.165943	0	0	0	4	0	1
ybgP	-0.787245	0.489551	0.165842	5	7	7	3	6	2
yciC	0.383788	0.489551	0.166071	163	317	370	220	371	490
wzxB	-0.519606	0.489551	0.166019	185	639	544	182	308	366
rcnB	0.604575	0.489551	0.16611	43	89	142	71	128	202
rcsC	-0.328511	0.489551	0.166182	437	843	1028	437	568	716
tar	-0.71787	0.48963	0.166316	11	41	39	12	14	23
nei	0.665037	0.491166	0.166945	204	312	326	260	574	516
puuD	-0.867981	0.491703	0.167235	59	29	31	18	16	24
iscR	-0.5017	0.494693	0.16836	235	311	291	122	224	249
ycgV	-0.379777	0.494881	0.168532	55	127	135	68	66	92
yqiK	-1.1494	0.497628	0.169577	357	144	112	92	67	73
sgcR	-0.479408	0.497859	0.169764	28	37	46	17	27	34
dcp	0.267747	0.49895	0.17042	358	537	667	519	575	700
predicted RNA_94	0.51521	0.49895	0.170562	34	39	42	39	60	63
hda	-0.478929	0.49895	0.170573	508	898	1351	357	768	771
rpoS	-0.630319	0.49895	0.170449	387	1032	908	318	508	560
ilvI	-0.444041	0.500292	0.171211	48	108	112	38	67	85
cirA	-0.652809	0.500292	0.171251	71	109	127	34	71	94
fadE	-1.66653	0.500628	0.171791	1473	171	202	116	119	100
ynbE	-0.520886	0.500628	0.171731	78	119	154	66	82	84
pptA	0.785162	0.500628	0.171774	9	12	10	23	10	23
garP	-0.976697	0.500628	0.171913	6093	20122	8139	2293	5754	9348
pstA	-0.746559	0.500628	0.171811	33	90	34	23	33	26
uidC	-1.86108	0.500734	0.172059	27	4	1	2	2	0
gnsA	-0.521595	0.501209	0.172332	103	264	294	152	155	113
lacZ	0.432795	0.501298	0.172527	3713	4045	5199	7123	4486	5608
phoU	-0.499286	0.501298	0.172582	102	368	206	105	142	175
ygaV	-0.744547	0.502045	0.172949	25	20	16	11	7	17
ybcH	-0.725636	0.50224	0.173166	23	20	32	15	11	17
fnrS	0.839803	0.50224	0.173345	26	21	21	76	22	36
yibA	0.587779	0.50224	0.173311	28	23	20	42	28	33
ybfA	1.46529	0.50226	0.173462	8	148	260	136	242	252
tqsA	-0.576579	0.50295	0.17381	118	154	126	77	77	105
ycjT	-0.717585	0.502969	0.174027	21	28	23	14	11	17
mcaS	1.09367	0.502969	0.174037	1	2	3	6	5	3
dinG	-0.606479	0.503658	0.17454	1155	1132	1220	1178	546	657
flhC	-0.59555	0.503658	0.174412	85	117	147	96	50	83
yegR	-1.00102	0.503658	0.174639	7	6	6	5	4	1
rplS	0.47476	0.503658	0.174716	1057	3979	2999	2770	3236	3423
cheW	-0.708957	0.505129	0.175337	6	11	12	4	3	12
yadD	-0.517274	0.505537	0.175589	56	103	101	52	66	55
ygbE	1.60034	0.506372	0.17599	27	422	36	67	394	430
fliR	-1.81407	0.507521	0.176611	0	9	5	0	0	2
rhaS	-0.623687	0.507521	0.176517	33	51	57	14	40	41
rnk	0.477463	0.508209	0.177628	35	115	121	89	94	157
yddH	-0.689288	0.508209	0.177352	11	37	29	21	14	10
wzb	-1.36514	0.508209	0.177504	3	1	0	0	0	0
xerD	-0.278487	0.508209	0.177348	245	303	382	215	236	290
yibH	-1.24148	0.508209	0.177587	9	20	13	1	12	9
ravA	-0.647997	0.508209	0.177339	831	4144	3849	1348	1294	1764
yjeV	1.16495	0.508209	0.177198	0	4	1	1	4	5
hrpB	-0.346464	0.50855	0.178177	243	323	365	219	210	281
yeiP	0.546586	0.50855	0.178193	109	283	331	222	308	448
lpxT	-0.911632	0.50855	0.178043	31	136	169	23	58	79
hcaD	0.47749	0.50855	0.177908	11	23	17	19	26	23
ftsH	0.378316	0.509404	0.178603	4197	3755	4743	4584	5281	6426
atoS	-0.63101	0.510505	0.179187	773	865	610	319	527	613
rtcB	0.475546	0.510505	0.179213	38	49	56	69	58	66
gspO	-0.585402	0.512999	0.1802	13	11	21	6	8	15
yeiB	-0.360116	0.513054	0.180576	135	190	262	94	164	190
nuoC	-0.41976	0.513054	0.180669	4108	7409	6946	4248	3518	5497
fabB	-0.610996	0.513054	0.180527	1132	1160	1371	1161	531	766
eptB	0.488685	0.513054	0.180343	317	792	652	604	751	932
dusB	0.880784	0.513886	0.181085	266	1410	1350	859	1786	1902
dtpB	-0.355631	0.513886	0.181186	1803	3983	3834	2102	1982	2913
apt	0.727035	0.514599	0.181663	70	299	221	169	317	384
rbsK	0.411357	0.514599	0.181566	756	1772	1816	1118	1954	2440
yhfW	-0.652973	0.514751	0.181829	8	14	7	4	5	8
mdtO	1.12968	0.515278	0.182128	0	7	2	4	3	6
yoaH	-0.440563	0.515431	0.182522	45	63	46	29	31	51
torZ	0.964993	0.515431	0.182579	81	33	17	97	54	53
norV	-0.667763	0.515431	0.182633	12	39	34	11	13	26
recF	0.691447	0.515431	0.182335	55	195	169	177	181	238
rfbA	-0.377205	0.516291	0.183163	260	766	712	352	395	435
antisense: ugpQ	-0.994005	0.516291	0.183088	1	1	1	0	0	1
purE	0.754223	0.517073	0.183646	21	36	34	31	46	80
yoaJ	0.828338	0.517073	0.183667	3	10	12	11	13	16
aat	-0.460707	0.517132	0.184028	81	211	276	82	129	164
galP	0.655886	0.517132	0.183967	25	100	124	69	108	166
mobB	0.38848	0.517132	0.184004	79	79	95	84	115	124
ykgE	-0.964953	0.517541	0.184626	1811	6016	6614	1103	2580	3133
hycG	-0.652151	0.517541	0.184586	7	12	12	8	4	7
dsbD	0.4424	0.517541	0.184567	243	253	322	357	280	457
nanM	-0.631912	0.517541	0.184348	28	20	36	13	21	17
allR	-0.433868	0.517936	0.18488	497	562	608	448	370	389
recN	-0.519039	0.518464	0.185182	407	315	442	328	197	276
ydiF	-1.48332	0.519956	0.185829	4	0	1	0	0	0
yeeY	0.369453	0.522744	0.186939	197	309	286	223	402	388
napF	-1.06869	0.523035	0.187158	253	2450	2000	302	473	849
menE	0.344902	0.523626	0.187484	203	357	361	444	327	349
yeaK	0.333037	0.523634	0.187601	169	253	304	238	280	364
sufB	1.41964	0.525148	0.188258	21	79	104	29	362	308
yagH	-1.20152	0.526841	0.188981	146	24	48	41	10	26
purU	-0.491061	0.527723	0.189761	295	413	439	238	234	321
ydgA	-0.370737	0.527723	0.189492	432	994	918	607	477	584
ydiM	-1.20321	0.527723	0.189874	3	6	3	0	2	4
yfbR	-0.433592	0.527723	0.189669	128	121	190	88	102	121
yicR	-0.561119	0.527723	0.189834	343	536	512	302	301	302
dmsA	-1.06394	0.528515	0.190275	5450	6963	7062	5608	1908	2532
ligT	-0.436956	0.528805	0.190791	31	30	35	20	23	25
narJ	0.851096	0.528805	0.190957	4073	1673	1602	5666	3571	3079
tyrT	-0.468991	0.528805	0.190548	70	130	119	59	79	82
ldhA	0.885311	0.528805	0.190933	203	94	205	174	354	351
atoD	-0.805029	0.528805	0.19086	2	5	7	1	3	3
ilvE	-0.536926	0.529242	0.191231	253	161	221	124	131	161
yhjC	-0.825084	0.529251	0.19135	30	81	77	11	44	61
ybiW	0.718268	0.530345	0.191861	100	96	128	281	122	149
valV	-0.754261	0.530934	0.192191	2	11	11	4	3	4
yagI	-0.662193	0.531393	0.1941	49	28	61	21	35	25
rzoD	-1.23956	0.531393	0.193021	1	2	0	0	0	0
kdpD	0.394354	0.531393	0.193823	132	211	262	175	274	323
prfA	0.380218	0.531393	0.192924	269	582	574	494	488	772
ydaV	1.14959	0.531393	0.194018	1	1	1	6	1	3
yncG	-0.624775	0.531393	0.19343	5	7	6	3	2	7
wcaG	-0.992566	0.531393	0.193094	5	5	4	2	2	2
wza	-1.27898	0.531393	0.193241	4	1	1	2	0	0
rcnR	-0.690162	0.531393	0.192924	36	33	39	29	18	19
gltB	-0.469649	0.531393	0.193291	235	789	613	296	300	451
antisense: pitA	2.34118	0.531393	0.19279	0	10	2	1	42	24
waaL	0.576437	0.531393	0.194056	53	127	185	82	195	250
rffH	-0.424239	0.531393	0.19327	171	407	315	264	184	180
yigA	-0.414834	0.531393	0.193548	354	295	359	263	205	269
metA	0.438953	0.531393	0.193697	9	14	22	17	16	25
ybhB	0.626625	0.531975	0.194429	41	45	51	39	86	92
yijE	-0.339158	0.532277	0.194656	121	173	253	109	145	155
ygfQ	0.440662	0.532456	0.194838	29	43	51	68	41	55
srlQ	0.701912	0.532478	0.195007	407	1320	1587	2349	1081	1313
msrA	-0.508	0.532478	0.195079	590	384	540	359	294	375
yhfT	-0.448661	0.53258	0.195233	15	24	17	10	14	15
yjhH	-0.504842	0.532742	0.195409	99	78	81	54	57	62
sucB	-1.04158	0.533097	0.195656	20493	12707	20065	3655	11469	13884
waaC	0.386623	0.533108	0.195776	164	389	472	327	409	481
serA	-0.37126	0.533393	0.195997	183	247	243	143	159	205
sgrS	0.569272	0.537522	0.197677	30	107	107	69	96	168
mrp	-0.402396	0.537522	0.19775	1271	997	1148	771	811	951
ygiC	-0.307816	0.538421	0.198198	1503	2054	2403	1569	1415	1641
rrrQ	1.35147	0.538521	0.198353	3	0	2	5	2	4
yhfZ	-0.515032	0.538774	0.198564	52	182	96	70	57	76
ypfM	-0.931083	0.539492	0.199065	277	881	483	176	292	307
zraS	-0.366321	0.539492	0.199034	324	486	417	354	259	313
fecA	0.990473	0.539758	0.199281	339	152	389	163	738	1175
yhcM	-0.348268	0.539808	0.199417	201	297	450	185	219	300
nlpE	-0.343435	0.540105	0.199645	176	345	348	238	190	218
lipB	0.845086	0.540396	0.199871	85	65	93	133	140	144
yehY	0.631144	0.540449	0.200009	5	6	3	6	7	8
rbn	-0.540049	0.540642	0.200198	72	133	176	50	73	138
nuoK	-0.606192	0.541305	0.200562	484	318	291	298	206	190
yehI	-0.419436	0.541739	0.200842	38	40	63	25	31	46
sspB	-0.385745	0.542043	0.201139	482	667	861	482	383	627
tnaA	-1.13404	0.542043	0.201191	353249	114050	214239	224503	51761	64007
tatD	-0.458051	0.542299	0.201405	271	232	288	168	164	229
predicted RNA_233	-0.778254	0.543375	0.201924	31	22	30	12	13	21
paaD	-0.996791	0.543505	0.2021	40	27	20	8	20	13
yfdV	-1.23956	0.543505	0.202231	1	2	0	0	0	0
yjaH	-0.275668	0.543505	0.202328	316	420	551	266	311	462
yedL	-1.42501	0.54401	0.202754	7	107	8	12	3	8
pta	0.637525	0.54401	0.202692	1667	3116	4162	5065	2984	4944
nanC	-1.38446	0.545945	0.203595	7	4	9	9	0	3
caiF	0.730483	0.545953	0.203942	83	328	674	239	561	629
yhbO	-0.922332	0.545953	0.203757	0	3	1	0	0	1
pldB	-0.259009	0.545953	0.203956	290	550	548	321	360	413
araB	-0.877709	0.546542	0.204296	8	36	48	7	15	21
alaX	-0.660797	0.546919	0.204556	17	45	48	11	27	29
yjdP	-0.582367	0.547061	0.204729	13	30	17	8	10	21
rob	-0.752663	0.547644	0.205067	2208	1406	1828	1521	694	1072
intF	-0.693893	0.549729	0.206765	98	228	271	40	161	201
ecpE	-0.441195	0.549729	0.20606	32	59	57	22	37	48
predicted RNA_23	-0.905142	0.549729	0.206781	20	11	20	3	12	13
gntT	-0.793836	0.549729	0.206524	148	291	103	57	110	120
treF	-0.601316	0.549729	0.206426	80	64	68	43	30	66
envC	0.337664	0.549729	0.20681	226	393	565	331	510	565
dinD	-0.700423	0.549729	0.206347	538	315	334	262	221	209
lptG	-0.296488	0.549729	0.206092	203	283	380	202	192	283
fau	0.35131	0.550532	0.207232	179	318	259	207	295	463
cobC	0.456123	0.550819	0.207461	38	43	56	65	54	63
fliY	1.09414	0.550964	0.207636	1987	9847	1226	2748	9854	8150
nadR	-0.371214	0.551968	0.208135	340	421	485	256	320	363
rhaD	-1.24814	0.553469	0.208822	3	1	3	0	0	4
setA	-0.533248	0.553501	0.208955	68	217	239	64	130	135
yfeR	-0.631275	0.554107	0.209305	38	64	106	33	36	55
sgrT	0.553853	0.555602	0.210235	25	89	88	57	78	138
xapA	0.988578	0.555602	0.210089	1	2	2	6	7	1
yfhG	0.695385	0.555602	0.210175	28	86	73	82	78	116
yibB	-0.426263	0.555708	0.210396	463	613	642	295	469	505
nagK	-0.362817	0.556598	0.210855	464	593	596	468	292	527
cynX	-0.874573	0.557587	0.211351	3	11	9	7	1	5
yciN	0.411593	0.557596	0.211477	233	401	371	435	366	480
grxA	-0.83157	0.55823	0.211839	31	41	39	19	17	24
mazF	-0.347056	0.558844	0.212222	85	149	106	83	92	80
yhcH	0.46897	0.558844	0.212317	114	166	235	345	186	178
ampE	-0.452718	0.560134	0.212955	710	659	778	527	526	480
argV	-0.499203	0.560134	0.213052	457	1228	1335	383	775	827
ubiF	-0.625915	0.56184	0.213823	220	124	155	147	96	74
hemB	-0.350797	0.562332	0.214872	937	1324	1648	682	973	1390
torD	-0.60015	0.562332	0.214736	20	18	19	13	13	10
ynbC	-0.517402	0.562332	0.214229	21	62	36	16	31	30
sufD	1.29537	0.562332	0.214737	17	69	109	23	278	290
cysT	-0.441846	0.562332	0.214426	141	312	298	133	163	227
yfjQ	-1.18946	0.562332	0.214782	6	1	6	0	2	3
yggS	-0.303009	0.562332	0.214682	133	194	180	122	125	150
hpt	-0.267131	0.562894	0.21521	284	439	557	333	295	380
yehS	-0.272453	0.563173	0.21544	362	461	527	356	325	402
tehA	-0.434548	0.56392	0.215848	112	131	129	111	70	91
mmuM	0.301283	0.564525	0.216308	176	256	240	285	203	325
mreB	0.478734	0.564525	0.216327	695	952	1407	1119	1164	1808
yaiV	-1.18276	0.565458	0.216971	2	6	7	0	5	3
malZ	0.551289	0.565458	0.217056	42	54	62	115	52	71
ygfS	-1.55467	0.565458	0.216995	22	3	7	8	1	1
ybfE	0.432162	0.565468	0.217183	60	98	81	66	105	153
aspC	-0.404565	0.566659	0.217889	2049	2391	3139	1064	2224	2658
yigE	-0.597724	0.566659	0.217782	7	12	15	4	7	11
pgaD	0.773705	0.566899	0.218105	8	10	11	31	7	20
yjeJ	-0.896873	0.568376	0.218797	4	11	8	8	5	1
glpC	1.50122	0.570054	0.219568	10	81	125	342	95	88
wcaI	-0.772783	0.570141	0.219726	5	2	5	1	2	3
ybiR	-0.715253	0.571085	0.22034	95	99	100	97	38	53
yeeX	-0.30876	0.571085	0.220295	444	1062	1097	544	557	833
yehL	-1.145	0.571992	0.220815	1	2	3	0	1	1
dsbE	0.705243	0.572274	0.221049	49	32	34	101	42	49
waaH	-0.984768	0.572383	0.221216	10	64	68	16	20	19
rpmD	0.423463	0.57308	0.221736	770	2262	2432	1918	2128	2281
ilvA	-0.49134	0.57308	0.221713	104	72	82	50	51	74
zwf	0.534816	0.573083	0.222309	345	1050	1440	805	1297	1403
yqjK	0.343878	0.573083	0.222267	94	103	123	131	109	156
rplO	0.442197	0.573083	0.221864	2584	6604	7286	7032	6384	6326
antisense: gspO	-0.94111	0.573083	0.222364	7	10	10	2	9	4
arsR	-0.835358	0.573083	0.222068	6	10	7	1	5	9
ypjJ	-0.922332	0.573589	0.222782	0	3	1	0	0	1
ldrD	-1.58372	0.573589	0.222812	9	8	8	0	5	7
hemF	-0.293334	0.574678	0.22336	186	224	256	143	154	240
yfdY	-0.715994	0.574912	0.223577	206	127	152	97	106	78
ydgH	-0.504477	0.575326	0.223864	497	369	410	293	241	343
frr	0.308203	0.575467	0.22427	1043	1616	2388	1392	1965	2605
nusA	0.382715	0.575467	0.224296	1277	3033	2428	2856	2530	2646
setC	0.813542	0.575467	0.224282	1	10	5	7	7	8
yhgN	0.361773	0.575706	0.224641	38	82	107	85	75	109
predicted RNA_205	-0.534182	0.575706	0.22458	5	16	10	5	6	8
chaA	-0.45997	0.576292	0.224996	88	87	161	41	96	107
tauD	0.75328	0.578054	0.22581	17	50	10	23	50	33
artQ	-0.340066	0.578281	0.226026	135	196	315	127	154	197
ileS	0.354169	0.578401	0.226199	1138	1220	1786	1813	1411	1890
hspQ	0.804626	0.579067	0.226586	502	211	187	387	452	522
perR	-0.4842	0.579335	0.226818	14	28	25	10	22	15
efeO	-0.579843	0.580763	0.227503	36	47	76	18	33	57
phr	0.329427	0.58207	0.228143	77	103	91	92	123	116
dapD	-0.355545	0.583725	0.229063	757	1251	1627	652	894	1175
atpI	-0.549443	0.583725	0.229175	558	1851	2256	618	980	1123
xerC	-0.432178	0.583725	0.229084	431	431	504	289	289	422
nrfE	1.13492	0.58397	0.229398	44	26	15	208	27	29
yhjK	-0.247669	0.585235	0.230151	195	304	371	191	227	283
glyQ	0.833813	0.585235	0.230116	182	219	259	767	217	329
ybaB	0.379026	0.585648	0.23069	386	692	628	652	698	756
ydiL	-0.865386	0.585648	0.230698	1	8	4	1	2	2
sugE	0.344277	0.585648	0.230575	45	109	82	73	104	104
araH	0.546224	0.586165	0.231092	100	76	77	82	146	132
argP	-0.449102	0.586165	0.231158	219	186	266	148	161	163
yhdZ	-0.420075	0.586349	0.231359	18	26	36	16	26	16
ycdX	-0.295024	0.589259	0.232833	452	585	753	515	414	472
menC	0.312899	0.589259	0.232998	295	413	441	543	344	514
rtcR	-0.435903	0.589259	0.232941	19	47	39	16	32	26
cbrA	-0.978402	0.589259	0.233023	7	3	13	1	2	10
hicA	0.439813	0.589928	0.233416	10	20	29	23	23	28
predicted RNA_135	0.690954	0.593461	0.235074	55	174	201	184	140	312
yfeC	-0.669885	0.593461	0.235043	678	1666	1275	637	752	691
thiI	0.251877	0.593735	0.23611	273	453	549	459	424	552
napC	-0.402108	0.593735	0.236203	349	456	317	343	234	254
trmD	0.364693	0.593735	0.235674	3359	10006	7990	7331	7985	8970
ygiQ	0.463381	0.593735	0.236351	229	553	542	537	512	617
mqsR	-0.446941	0.593735	0.236343	47	86	70	36	45	63
mrcA	0.472041	0.593735	0.235454	65	105	150	105	142	174
agrA	0.644225	0.593735	0.236089	2	7	9	7	8	10
yiaA	1.13368	0.593735	0.236244	10	1	7	17	7	8
proP	-0.639316	0.593735	0.236225	208	270	422	151	215	181
yphH	-0.534934	0.594865	0.237191	77	99	138	56	58	97
yibT	-0.773663	0.594865	0.237172	747	323	355	192	260	311
chrR	0.53745	0.594865	0.237082	915	706	609	1258	810	1111
yagE	-0.347663	0.595391	0.238052	69	89	90	63	49	79
dnaX	0.367003	0.595391	0.237606	321	611	591	627	470	789
eutB	0.680109	0.595391	0.238046	28	11	11	25	19	24
rimM	0.302607	0.595391	0.237913	4772	10530	9051	8496	9609	9643
hofM	-0.554132	0.595391	0.237824	8	21	21	11	9	11
rpsU	0.418436	0.595733	0.238319	1091	1740	2300	1406	2238	3102
ypdB	-0.351377	0.596303	0.238678	159	273	260	152	158	211
rlmL	-0.385222	0.597043	0.239105	541	513	572	428	338	460
rstA	0.501879	0.597842	0.239555	47	71	139	63	109	180
xapB	-0.395313	0.598156	0.239943	30	50	45	23	27	43
gntK	-0.91014	0.598156	0.239836	63	81	26	19	28	31
citX	1.05297	0.599605	0.240655	0	1	0	2	0	2
mntR	-0.568688	0.599911	0.241088	355	278	335	316	193	155
rlmC	0.334865	0.599911	0.241434	122	137	134	179	162	143
ydeA	-0.510065	0.599911	0.241405	21	16	24	9	16	16
eno	0.47921	0.599911	0.241293	3516	11414	11281	9678	9715	11860
rhtB	0.584184	0.599911	0.240944	10	22	37	15	46	40
pgm	0.407208	0.602301	0.242528	1121	1446	1749	2011	1419	2161
manZ	0.67312	0.602312	0.242739	4121	16296	16981	16146	14722	17497
argE	-0.3646	0.602312	0.242891	178	184	258	141	131	196
ytfJ	-0.477062	0.602312	0.242927	390	476	493	282	315	355
yeeS	1.10971	0.602979	0.24346	8	8	62	50	30	31
pflC	0.384822	0.602979	0.243445	19	33	22	25	37	31
yeeE	1.48508	0.60406	0.244029	701	8240	368	1928	4781	4759
uidB	-0.824947	0.604755	0.244498	32	16	14	18	7	8
ydiS	0.580845	0.604755	0.244706	2	11	11	9	9	12
metE	0.495724	0.604755	0.24468	189	147	216	271	224	253
yccM	-0.541017	0.604979	0.24612	377	283	229	126	231	240
ralR	0.911102	0.604979	0.245503	0	3	0	1	2	1
paaC	-0.779724	0.604979	0.245954	53	17	26	14	14	18
paaY	-0.504376	0.604979	0.245062	209	183	179	138	127	124
ddpF	-0.836834	0.604979	0.24547	9	44	11	6	8	14
mazG	-0.341604	0.604979	0.245659	292	443	317	309	247	247
argA	-0.511695	0.604979	0.245919	62	132	116	57	77	71
argB	-0.528451	0.604979	0.245271	16	14	26	10	12	14
pepE	0.586427	0.604979	0.24502	272	715	813	742	641	1052
xylE	-0.684374	0.604979	0.246025	222	112	117	141	67	66
intA	-0.593613	0.606251	0.24677	200	762	963	265	368	408
glf	-0.410657	0.606336	0.24707	458	991	732	280	711	661
yihO	0.94119	0.606336	0.246968	0	7	3	2	4	8
cusR	-0.476162	0.606413	0.247234	52	57	85	62	45	32
purK	0.753973	0.606668	0.247471	51	94	89	81	125	188
kduD	-0.430635	0.607587	0.247979	73	64	67	54	43	49
ybcL	-0.610271	0.608165	0.248348	16	15	24	12	9	13
sgcC	0.549097	0.608341	0.248552	33	34	34	39	59	47
ppdD	-0.932261	0.60846	0.249	2	5	4	0	6	2
aroM	0.410651	0.60846	0.248946	27	66	69	44	73	87
nrdF	-1.3183	0.60846	0.248783	11	41	16	5	10	8
tolB	-0.327643	0.608608	0.249327	1175	2044	2829	968	1567	2107
selC	-0.726536	0.608608	0.249202	4	9	8	1	6	7
yeaJ	0.641956	0.610061	0.250425	66	273	289	126	380	406
psuG	0.694623	0.610061	0.250491	24	9	13	32	16	20
dsdC	1.03458	0.610061	0.250902	63	214	315	122	509	579
yggP	-0.965443	0.610061	0.250989	3	5	5	0	4	5
yggL	0.350927	0.610061	0.250893	254	565	594	393	625	677
rbsR	0.317872	0.610061	0.250958	194	319	388	216	373	538
alsC	-0.649816	0.610061	0.250771	8	25	10	5	9	10
yjgH	-0.567037	0.610061	0.250756	10	25	29	6	20	17
yafS	-0.421309	0.611819	0.251847	226	209	247	132	184	181
mazE	-0.390746	0.611885	0.252008	72	131	91	80	68	66
ygcS	-0.828845	0.611923	0.252157	1	4	6	1	3	1
ycjU	1.37857	0.612636	0.252585	1	0	0	3	3	0
uvrB	-0.341642	0.612973	0.252858	967	1250	1172	1072	714	849
dicA	-0.337168	0.613775	0.253323	257	347	280	213	192	278
mdtD	0.581729	0.613846	0.254292	10	23	14	9	33	33
ygcN	0.318495	0.613846	0.253888	459	1110	952	1030	786	1077
smf	-0.371163	0.613846	0.253791	276	436	367	322	230	259
livJ	-0.620101	0.613846	0.254133	20	12	13	11	9	7
yhjX	-0.56269	0.613846	0.254201	14	32	22	6	23	19
aceK	-0.778819	0.613846	0.253984	3605	1997	2255	781	1832	2200
idnK	-0.431396	0.613846	0.254113	31	66	67	26	46	44
opgD	-0.30741	0.613933	0.254462	314	454	527	252	319	457
malI	-0.41748	0.614392	0.254787	174	386	329	129	238	281
yfjT	0.459678	0.614463	0.254951	6	16	17	14	15	21
yabI	-0.543583	0.615077	0.255398	138	563	517	218	231	250
yfcP	-0.81008	0.615077	0.255569	1	5	10	2	4	1
kduI	-0.557628	0.615077	0.255609	49	52	43	33	36	26
rpmI	0.384435	0.616219	0.256219	725	2371	1935	1688	1754	2292
chbF	-0.51154	0.616616	0.256608	36	54	59	36	20	50
aphA	-0.255981	0.616616	0.256653	1325	2045	1758	1237	1214	1747
fbaB	0.735137	0.617602	0.257199	116	76	116	137	158	192
ydiB	-0.745378	0.618325	0.257635	7	5	7	1	3	10
menI	-0.393313	0.618648	0.258041	81	153	106	108	59	86
yeaP	-0.299271	0.618648	0.25799	438	882	832	375	517	829
ybiT	0.42716	0.619545	0.25855	273	862	755	623	711	910
ydjY	-0.382392	0.621302	0.259454	451	987	1452	478	596	949
glpD	-0.848387	0.621302	0.259599	162	1271	1966	232	409	659
fre	-0.750336	0.621302	0.259691	2139	1275	1372	1241	786	769
ycgL	-0.261518	0.621377	0.259859	98	138	157	86	120	111
hyi	-1.43449	0.621949	0.260642	21	1	2	2	0	2
btuD	-0.260868	0.621949	0.260539	101	150	207	109	106	148
yfeD	-0.559188	0.621949	0.26045	423	1461	1096	442	656	674
fdhF	0.320729	0.621949	0.260487	518	843	888	1024	748	917
purH	0.508995	0.622091	0.260837	169	428	304	313	402	477
yedZ	-0.682833	0.622184	0.261012	13	51	34	12	19	23
frwD	-0.776966	0.622762	0.261527	7	8	3	4	2	3
aceB	-0.592321	0.622762	0.261437	10830	6307	7425	2855	6129	8238
cbrC	-0.311436	0.623381	0.261924	27	52	49	27	32	39
dosP	-0.425356	0.623814	0.262242	27	65	35	24	27	36
cspF	-0.403218	0.624257	0.262565	62	125	133	66	82	79
yidZ	-0.356957	0.626956	0.263837	110	110	150	96	76	108
yccT	-0.547779	0.627274	0.264108	10	17	16	5	9	16
sucC	-0.773533	0.627292	0.264253	15355	9621	13720	3191	10861	11374
serT	-0.901222	0.627342	0.264411	10	37	27	3	21	20
alx	-0.382753	0.628011	0.264886	15	28	39	14	24	21
gspA	-0.724888	0.628011	0.264968	6	16	24	4	15	8
tgt	0.219631	0.628247	0.265205	441	740	761	652	670	837
predicted RNA_153	-0.390346	0.629861	0.266024	99	213	184	100	108	150
allS	-0.751569	0.629893	0.266175	19	16	9	12	4	9
sgrR	-0.533686	0.630498	0.267068	195	139	210	141	100	121
hcp	-1.58818	0.630498	0.266858	10394	344	261	273	363	348
relE	0.369505	0.630498	0.266782	293	279	284	273	402	414
predicted RNA_110	1.3133	0.630498	0.267059	0	3	6	2	8	8
idnT	-0.50095	0.630498	0.267121	12	51	28	17	20	18
ydaM	-0.497355	0.6324	0.268117	22	47	38	11	31	36
yfcJ	0.421609	0.6324	0.268328	13	32	36	22	36	45
trpS	-0.469475	0.6324	0.268341	373	420	508	297	256	366
aceF	-0.524179	0.632433	0.268997	9041	9190	13616	3374	10025	10709
acpH	-0.402435	0.632433	0.268923	60	59	78	44	42	58
phoQ	-0.250508	0.632433	0.268807	500	846	1073	457	645	852
ymfQ	-0.775853	0.632433	0.269154	0	2	1	0	1	0
yciY	0.491998	0.632433	0.269185	24	69	66	70	61	72
gspJ	-1.02043	0.632433	0.268929	3	4	1	1	3	0
trpA	-0.73992	0.6331	0.269608	406	154	211	199	98	128
insB1	0.441486	0.633527	0.270322	30	92	64	63	63	108
hmp	-1.2312	0.633527	0.270149	5585	427	495	317	498	569
hofQ	-0.457505	0.633527	0.270328	17	21	20	19	11	12
yidG	-0.475775	0.633527	0.270344	12	27	23	7	15	23
ybaZ	-0.37617	0.633999	0.270716	132	120	119	74	97	106
fadR	-0.270721	0.633999	0.270822	535	1229	1241	637	725	933
yihF	-0.445718	0.635163	0.271459	12	22	25	14	15	12
hisC	-0.497862	0.63592	0.271921	101	143	119	100	75	76
ycbL	0.372844	0.635934	0.272068	354	691	754	1051	527	671
mdtA	0.319821	0.635934	0.272259	34	41	42	42	45	55
yegP	0.576744	0.635934	0.272469	10	12	11	10	27	15
pgi	-0.342978	0.635934	0.272483	2004	4000	5078	2031	2571	3535
acrE	1.20292	0.635959	0.272772	0	4	0	2	1	3
yihN	0.499937	0.635959	0.272773	9	48	21	32	28	31
mdtG	-0.518502	0.636161	0.272998	457	369	386	224	263	343
araD	0.960764	0.638833	0.275123	0	7	5	5	5	5
erpA	-0.366198	0.638833	0.274329	196	185	200	125	141	173
chbC	-0.742371	0.638833	0.275043	27	16	22	24	8	9
yebO	0.463281	0.638833	0.274618	71	221	270	134	267	303
crr	0.466596	0.638833	0.274995	2349	5561	8424	5099	7444	6985
arfA	0.613848	0.638833	0.275097	38	64	81	31	137	150
tsr	0.323523	0.638833	0.274428	44	72	78	66	92	76
cadA	0.962957	0.639615	0.2756	13	7	18	53	18	13
rimL	-0.639702	0.640124	0.275959	1501	1470	1062	587	1171	855
atpB	-0.378314	0.641081	0.276512	1411	2505	2611	1355	1358	2126
entF	1.33355	0.641272	0.278252	30	85	135	37	319	447
bioF	0.513759	0.641272	0.27778	4	5	11	7	12	8
artI	-0.316029	0.641272	0.27826	352	628	906	292	490	674
dmsB	-0.949777	0.641272	0.277095	1279	1409	1582	1645	436	513
ynaE	0.39988	0.641272	0.278645	29	81	73	42	75	119
tsaB	0.377191	0.641272	0.277872	155	179	178	221	195	231
antisense: rcsA	-1.05708	0.641272	0.27743	10	40	25	8	10	13
yeeD	0.984935	0.641272	0.277229	368	2548	249	925	1206	1522
zipA	-0.308482	0.641272	0.278498	423	962	915	489	523	712
hyfE	0.851689	0.641272	0.278698	0	6	3	3	4	4
gcvA	-0.320977	0.641272	0.277051	80	87	93	53	69	81
infB	0.50125	0.641272	0.278444	2246	4341	2788	6104	3602	3232
yiaJ	-0.303791	0.641272	0.277734	113	152	214	93	146	134
yihP	-0.652611	0.641272	0.278614	8	4	5	3	5	2
nusG	0.23671	0.641272	0.277211	516	879	1007	820	847	1001
gntU	-0.658177	0.641494	0.278935	41	95	41	21	42	41
nusB	0.279394	0.642784	0.280028	679	802	1020	887	887	1181
torT	-0.451164	0.642784	0.280442	62	120	73	53	88	43
yddA	1.52289	0.642784	0.280902	0	1	0	0	4	3
hdhA	-0.45387	0.642784	0.279852	564	381	464	194	391	467
insB1	0.436542	0.642784	0.280581	29	92	64	61	63	107
yfcZ	0.524016	0.642784	0.280524	466	1226	1241	823	1452	1639
predicted RNA_139	0.660048	0.642784	0.280015	18	26	38	40	42	41
wecG	0.400477	0.642784	0.280737	34	76	72	53	87	89
[truncated: 2,576 more rows]
