# Supplementary material for: The prophage-encoded transcriptional regulator AppY has pleiotropic effects on E. coli physiology
Source: PLoS Genet. 2023 Mar 17;19(3):e1010672. doi: 10.1371/journal.pgen.1010672 (PMC10057817; doi:10.1371/journal.pgen.1010672)
Supplement: S2 Table — Column 1: coordinate of the peak predicted by MACS (reference genome U00096.3). Columns 2–3: MACS prediction statistics. Column 4: name of the gene situated downstream the predicted peak (gene name synonym is given between brackets). When a peak falls in a region between two genes with no RNA-seq data available to hypothesize which gene is regulated, both gene names are noted, separated by "-". In green, chromosome loci chosen for DNA binding motif prediction by MEME suite. (XLSX) [file pgen.1010672.s003.xlsx]

## Sheet: MACS peaks
S2 Table: DNA binding sites enrichment (AppY overproduction versus empty vector)
Column 1 : coordinate of the peak predicted by MACS (reference genome U00096.3). Columns 2-3 : MACS prediction statistics.
Column 4 : name of the gene situated downstream the predicted peak (gene name synonym is given between brackets).
When a peak falls in an region between two genes with no RNA-seq data are available to hypothesize which gene is regulated, both gene names are noted, separated by "-".
In green, chromosome loci chosen for DNA binding motif prediction by MEME suite.
abs_summit	-LOG10(pvalue)	-LOG10(qvalue)	fold_enrichment	Gene (synonym)
3657793	23486.6	23480.4	65.677	gadE
3664861	10254.9	10250.6	49.4288	gadY
1037695	4437.37	4433.47	43.8587	appC (cbdX)
3653884	6796.95	6792.82	43.0581	slp
2731567	2462.34	2458.65	29.6159	rrsG-ClpB
2620935	1687.48	1683.9	22.8239	upp
1031990	1802.21	1798.59	22.0312	hyaA
794574	1128.45	1125	15.4111	modE
4370500	890.876	887.487	12.0027	groS
511563	623.218	619.928	11.7652	glsA
1871229	560.548	557.296	11.0074	cdgI (yeaI)
4112789	681.392	678.076	10.7372	yiiS
4337076	721.162	717.828	10.4459	adiC
3173053	511.115	507.896	9.79419	ygiN
1913928	485.937	482.739	9.68602	prc
2467819	421.082	417.949	9.2349	gtrA
18021	515.005	511.784	9.1338	nhaR
4518393	245.666	242.651	5.66068	fecI-insA-7
1250957	134.392	131.537	4.8936	dhaK-dhaR
3177985	152.585	149.693	4.82617	tolC
2924287	241.719	238.707	4.77599	yqcC
3181040	143.181	140.311	4.61586	ygiC
4058207	182.527	179.582	3.91325
3086511	86.2517	83.5208	3.88248
3946953	165.186	162.272	3.79394
765866	75.6006	72.9139	3.71194
3318283	177.842	174.903	3.59733
2663267	83.0945	80.3761	3.42781
3719997	180.647	177.704	3.34497
1800831	58.383	55.8019	3.301
1050557	56.8997	54.3297	3.27524
4038695	75.2213	72.5369	3.24557
3244807	56.6412	54.0732	3.20426
3308503	171.084	168.157	3.13576
4534095	96.5723	93.8132	3.11828
229006	59.5867	56.9963	3.10802
3950384	116.306	113.493	3.10386
2266175	48.2686	45.7854	3.05689
4572332	72.947	70.2733	3.03196
3423540	76.7175	74.0262	3.03054
2560221	46.3125	43.8509	3.00552
1563153	44.8648	42.4194	2.96698
262900	82.7966	80.0795	2.95836
4051208	75.1836	72.4994	2.88902
2942794	118.125	115.309	2.87912
1610733	41.5525	39.142	2.87708
1067846	40.6233	38.2244	2.85139
1298058	54.8237	52.2704	2.79483
3852931	58.4979	55.9163	2.78921
3056107	148.868	145.987	2.75998
2059901	56.2618	53.6967	2.74783
3811825	73.0319	70.3578	2.74303
2518126	68.8719	66.2231	2.72932
2177151	79.0639	76.3626	2.72325
253	68.4325	65.7867	2.72273
226977	39.7828	37.3938	2.72217
4496440	53.2757	50.7381	2.71654
236998	63.4772	60.8633	2.7112
3073634	91.8669	89.1188	2.67335
476520	45.7458	43.2902	2.65659
2521249	41.2168	38.8104	2.63732
2269907	41.5994	39.1884	2.62352
223488	40.7799	38.3788	2.62111
3194721	56.2597	53.6947	2.62036
4049960	53.7443	51.2015	2.57681
2058040	30.9303	28.659	2.56882
1746501	44.3746	41.9348	2.56644
3553176	45.1799	42.7316	2.55524
4375628	45.5836	43.1303	2.5499
3986541	63.8822	61.2662	2.54944
3246642	39.066	36.6864	2.54218
3966268	88.2481	85.5112	2.53931
708393	61.0303	58.4313	2.53012
3708693	37.0245	34.6717	2.52431
4179646	57.7795	55.2032	2.51654
4466115	82.9765	80.2587	2.51106
461854	41.9134	39.4996	2.50934
2590876	30.502	28.2373	2.5031
1741289	39.8793	37.4894	2.5016
4376910	49.2469	46.7541	2.49696
3429002	30.5105	28.2457	2.47891
4037090	36.2235	33.8822	2.47887
3665748	44.7877	42.3439	2.47492
2799182	32.5554	30.2619	2.47344
2726061	31.3308	29.054	2.47323
4392469	33.6256	31.3183	2.4729
4207843	47.2364	44.7643	2.47146
1185686	27.6579	25.4367	2.46606
1925219	27.6579	25.4367	2.46606
2634184	52.145	49.6192	2.45918
1757473	42.3693	39.9498	2.45461
2557433	46.4783	44.0144	2.43924
2044644	32.2021	29.9129	2.42681
657389	51.8215	49.3	2.42511
3945910	45.7061	43.2509	2.4215
3377553	51.036	48.5231	2.4154
3941621	30.5869	28.3205	2.41394
3184554	47.4636	44.9893	2.38651
1991968	73.2548	70.5798	2.38617
1300933	32.7122	30.4162	2.38204
4619554	32.7245	30.4283	2.37779
4640392	50.0206	47.5204	2.36626
2755819	61.5134	58.9113	2.36587
2286266	24.5287	22.3657	2.36331
926597	26.5965	24.395	2.36143
4039387	36.4821	34.1374	2.3612
2892631	28.2549	26.0234	2.35824
771432	61.9774	59.3719	2.3582
4591259	25.7806	23.5946	2.358
4586814	39.8221	37.4327	2.35035
3187427	27.0465	24.8365	2.34843
3485950	50.9508	48.4388	2.34771
2405056	31.2244	28.949	2.3353
113359	33.7117	31.4031	2.33355
3350604	47.7553	45.2777	2.33226
3944057	43.2803	40.851	2.322
4168237	32.9498	30.6512	2.31949
2561046	25.9038	23.7154	2.31897
1923209	30.4786	28.2143	2.31616
1995271	23.0197	20.8857	2.31194
225728	23.8694	21.7192	2.30712
4166298	22.6484	20.5223	2.29909
2312685	38.9	36.5218	2.29533
3448212	38.9393	36.5606	2.28978
405730	22.2794	20.1612	2.28625
3562105	33.0119	30.7124	2.28136
3453324	32.348	30.0568	2.27832
3982503	59.0257	56.4396	2.27827
2090061	33.6865	31.3783	2.2659
576771	31.6028	29.3218	2.26441
313489	21.5488	19.4473	2.26056
519177	21.5488	19.4473	2.26056
2167151	27.8799	25.6551	2.25616
4404769	45.1895	42.7409	2.24613
3278192	30.0783	27.8195	2.24235
2531198	30.5278	28.2622	2.23868
4416621	34.8608	32.5374	2.22618
674849	23.8923	21.7414	2.21909
3888526	73.9834	71.3041	2.21356
3630744	29.9197	27.6629	2.20995
2999016	36.3668	34.0234	2.20414
2947364	20.1679	18.0973	2.20068
983111	19.7649	17.7039	2.19634
4178339	33.9684	31.6561	2.18992
2729316	21.5842	19.4818	2.18189
4190388	23.7503	21.6027	2.18059
480365	25.4874	23.3069	2.17912
2552208	20.7552	18.672	2.17718
297250	22.0668	19.9535	2.17525
4016388	27.7624	25.5393	2.16739
3322434	31.6593	29.3779	2.16711
3311785	22.677	20.5503	2.16552
1292813	23.918	21.7667	2.16158
3725372	23.4004	21.2592	2.15702
3737239	30.1273	27.8673	2.15086
2153719	30.6129	28.346	2.14707
224798	21.0114	18.9221	2.14541
817172	25.0069	22.8349	2.14041
855928	18.0435	16.0236	2.13212
961802	18.0435	16.0236	2.13212
1902089	19.4199	17.3668	2.12646
2746246	20.7647	18.6814	2.12477
2753675	23.4831	21.3403	2.11933
849222	17.7069	15.6949	2.11927
2544608	17.7069	15.6949	2.11927
8292	20.4488	18.3727	2.11471
3176618	27.5412	25.3223	2.11453
2043459	22.3622	20.2425	2.10123
986944	20.1963	18.1254	2.09423
3238405	20.7549	18.6717	2.08532
939456	21.6739	19.5694	2.08439
3431824	45.7436	43.2881	2.08066
3991226	34.9358	32.6116	2.07823
4467532	34.9358	32.6116	2.07823
3600910	33.5963	31.2892	2.07723
106592	29.6097	27.3575	2.07194
3328819	24.7361	22.5689	2.06298
3640030	25.6889	23.5045	2.06114
697008	25.935	23.7459	2.04805
2339447	16.6654	14.679	2.0436
3526335	18.2275	16.2031	2.03258
1340206	15.4239	13.4688	2.02937
2747731	15.9587	13.9899	2.02486
2629289	20.2508	18.1786	2.02472
3373587	20.8812	18.7948	2.02191
2313154	15.1084	13.1616	2.01652
16973	19.4413	17.3878	2.01621
4175752	35.241	32.9127	2.0161
3210761	19.5156	17.4602	2.01197
2868058	19.1682	17.1207	2.0044
1704819	14.7957	12.8576	2.00368
1719890	14.7957	12.8576	2.00368
2232953	14.7957	12.8576	2.00368
2466355	17.7501	15.7372	2.00197
1144532	21.1952	19.1016	2.00032
3215630	22.686	20.5591	1.99906
3354062	24.2906	22.1324	1.99335
2352332	28.2225	25.9915	1.99306
3519148	21.8447	19.7367	1.99295
4502000	19.8937	17.8297	1.99218
441384	14.4856	12.5558	1.99083
1259053	21.4627	19.3636	1.98806
3005763	15.6779	13.7165	1.97852
2599737	15.2563	13.3057	1.97373
4551491	16.8716	14.8797	1.96852
3050717	20.4775	18.4001	1.96627
1100364	13.8738	11.962	1.96515
2737334	53.9872	51.4418	1.95736
1908481	14.6129	12.6801	1.95237
2413250	14.1129	12.1946	1.95123
4606298	18.8049	16.7659	1.95087
890131	16.8516	14.8601	1.94519
2904289	17.3907	15.3859	1.94459
1147753	13.2731	11.3796	1.93946
710732	18.6716	16.6364	1.93578
2533638	13.896	11.9836	1.93477
4394107	12.9769	11.092	1.92661
4362614	15.7498	13.7858	1.92644
3700112	16.2627	14.286	1.92524
1862836	15.7228	13.7603	1.92514
3042451	16.3868	14.4065	1.92039
4223771	15.8469	13.8806	1.92011
4605683	17.2032	15.2033	1.91614
3651407	17.1764	15.1771	1.91174
4126885	13.8509	11.9407	1.91131
1907514	23.308	21.1686	1.91081
4486450	15.1003	13.1545	1.90603
3216549	12.8514	10.971	1.90591
2818433	30.916	28.6456	1.90342
4273990	19.71	17.6508	1.90262
345342	15.7669	13.8025	1.90227
3492471	14.1876	12.2663	1.89756
3707668	25.1839	23.0091	1.89417
2691270	12.1055	10.2484	1.88808
4009311	16.4485	14.467	1.88051
4177162	15.019	13.0752	1.87756
4213168	14.9158	12.9746	1.87271
4257199	15.1747	13.2259	1.87152
574542	13.7919	11.8833	1.86985
2900349	13.5128	11.6128	1.85917
4382264	15.5257	13.5679	1.85573
712927	13.148	11.2584	1.85105
3563614	31.0639	28.7903	1.85052
431942	12.0117	10.1582	1.84918
4539907	12.1554	10.2965	1.84181
2495657	13.6344	11.73	1.8377
2440503	10.9841	9.16581	1.8367
3442547	23.4532	21.3109	1.83082
4196180	14.7968	12.8586	1.82652
3056880	12.1509	10.2922	1.82305
4528075	12.8693	10.9883	1.82271
2642948	15.1554	13.2071	1.81926
3344693	13.2292	11.3379	1.81453
2819318	11.2755	9.44663	1.81434
4200246	14.7089	12.7737	1.81401
2563387	18.4213	16.3921	1.81276
4441301	11.9536	10.1018	1.81229
2914980	11.5707	9.73138	1.80182
3883808	15.5688	13.6101	1.79915
824704	11.7072	9.8639	1.79884
780544	14.0446	12.1281	1.79873
2498666	10.9413	9.12534	1.79854
167547	10.1741	8.38672	1.79817
1641607	10.1741	8.38672	1.79817
4391551	13.327	11.4317	1.79765
1019991	14.1357	12.2168	1.79717
1302846	10.8378	9.0253	1.79246
3890293	22.9646	20.832	1.78696
4400189	14.1593	12.2399	1.78452
3284222	9.94835	8.17047	1.78381
3333841	11.5193	9.68292	1.78184
3110433	11.8116	9.96504	1.78105
2909656	12.0878	10.2325	1.77636
932478	10.4173	8.62147	1.77488
208389	9.64908	7.88337	1.77248
1026961	9.64908	7.88337	1.77248
2172832	12.4568	10.5889	1.77062
1151983	17.9483	15.9309	1.76966
367410	192.449	189.492	1.76717
3340386	10.9728	9.15582	1.76519
2809779	11.2048	9.37927	1.76159
4590587	10.3455	8.55202	1.75997
246489	9.39114	7.6362	1.75964
3606500	11.3905	9.55777	1.75887
2280452	9.53128	7.77115	1.75722
3378822	11.53	9.69301	1.75692
3578146	11.8557	10.0069	1.75264
3439915	13.8931	11.9807	1.75263
3191049	10.9044	9.08966	1.75168
577252	10.9511	9.13486	1.75104
3446479	14.079	12.1617	1.7507
2719962	10.0448	8.26355	1.74914
1287521	9.13629	7.39228	1.7468
1992741	9.13629	7.39228	1.7468
3380223	12.4615	10.5935	1.74554
3772142	11.4422	9.60785	1.74343
4119270	11.8853	10.0355	1.73988
104916	10.0341	8.2531	1.73501
3240019	12.447	10.5792	1.73432
379829	8.88452	7.1512	1.73395
1572333	8.88452	7.1512	1.73395
1802538	8.88452	7.1512	1.73395
3049823	8.99546	7.25786	1.7338
122210	11.3094	9.47918	1.73375
564738	10.2633	8.47281	1.73198
922548	10.2633	8.47281	1.73198
3732656	10.9218	9.10644	1.72529
3376658	10.3523	8.55859	1.72448
4118005	15.2679	13.3169	1.72262
1351099	8.63585	6.91395	1.72111
2062265	8.63585	6.91395	1.72111
4425022	12.812	10.9326	1.72084
4085672	11.9481	10.0967	1.7189
4444899	8.82133	7.09196	1.71878
2476456	8.87288	7.14141	1.71856
2441516	13.141	11.2517	1.71855
3486865	12.146	10.2876	1.71546
4436840	9.34635	7.59427	1.71395
3604327	9.12723	7.38463	1.71387
4520289	8.74267	7.01625	1.71365
850467	9.67778	7.91096	1.7111
644070	9.77253	8.00214	1.71033
4107063	9.87922	8.10513	1.71026
2867227	8.39036	6.68006	1.70826
3354645	8.34011	6.63344	1.70486
2734101	8.91348	7.17903	1.70388
3696552	12.6132	10.7406	1.70295
4425652	9.56546	7.80397	1.70149
2406691	9.57866	7.81665	1.6992
758369	8.14801	6.44945	1.69542
2317009	8.2437	6.54124	1.69478
4025076	10.4333	8.63705	1.69429
3578695	9.84465	8.0718	1.69349
3545245	9.00365	7.26583	1.69314
4366841	14.1255	12.207	1.6924
2565299	11.0026	9.18389	1.69156
703997	8.959	7.2228	1.69042
3937134	11.714	9.87051	1.6886
3015171	9.43535	7.6789	1.68798
399609	10.6723	8.86648	1.68289
508751	7.95697	6.26821	1.68236
3915083	11.0525	9.23187	1.68161
3105638	9.14974	7.40528	1.67159
4368259	15.9322	13.964	1.67134
1263540	7.67285	5.99782	1.66973
3965731	12.8151	10.9356	1.66919
4509680	7.96106	6.27211	1.66898
3111214	8.1049	6.40969	1.66862
638738	8.48818	6.77387	1.66773
193513	9.68339	7.9164	1.66549
4439499	9.82658	8.05445	1.66526
3876042	9.96971	8.19093	1.66505
436920	10.1128	8.32891	1.66484
3474555	10.2081	8.41964	1.6647
2870338	8.01711	6.32535	1.65652
3680439	8.54476	6.828	1.65623
2988706	8.83219	7.10207	1.65608
3433805	9.40629	7.65065	1.65583
3100928	10.3613	8.56711	1.65547
3371805	11.2667	9.4379	1.65519
2744704	7.59616	5.92586	1.64455
1052337	7.21058	5.55869	1.64404
2483791	7.21058	5.55869	1.64404
4115597	9.12881	7.3862	1.64332
4233422	8.00863	6.31751	1.6408
4373316	12.0558	10.2012	1.6408
2816643	11.104	9.28175	1.63972
3372520	10.2935	8.50193	1.63863
4162203	10.1026	8.31914	1.63834
2825906	8.95511	7.21899	1.63635
25339	8.76346	7.03635	1.63596
3451218	8.71556	6.99034	1.63586
105550	7.86696	6.18345	1.6348
4161094	8.23586	6.53366	1.63478
123088	7.56292	5.89404	1.63303
412456	6.98432	5.34415	1.6312
798489	6.98432	5.34415	1.6312
1226027	8.25372	6.55068	1.62499
1296229	10.8067	8.99532	1.62471
2354372	7.91761	6.23059	1.62373
2433811	7.62916	5.95732	1.62255
2908389	9.85298	8.07989	1.6219
3471528	9.80521	8.03372	1.62175
4269400	8.94489	7.20908	1.61866
1795651	6.76137	5.13263	1.61835
2775429	6.76137	5.13263	1.61835
3119032	6.76137	5.13263	1.61835
3257636	6.76137	5.13263	1.61835
2113167	8.0343	6.34199	1.61464
89677	10.041	8.25997	1.6081
954392	6.87985	5.24575	1.60795
1092934	6.5417	4.92471	1.60551
2401828	6.5417	4.92471	1.60551
2704193	6.5417	4.92471	1.60551
2968667	9.13473	7.39195	1.6037
3793922	10.0662	8.28407	1.60147
3342379	7.2412	5.58807	1.60037
4108662	9.78049	8.00984	1.60001
3880157	9.73286	7.96403	1.59976
4218661	7.25738	5.60346	1.59867
700322	6.61505	4.99447	1.59836
4265859	6.86784	5.23431	1.59819
2741944	8.17859	6.47874	1.59803
2652468	6.51871	4.90425	1.59449
3777333	7.50766	5.84132	1.59319
3866215	8.58816	6.86957	1.59291
3091707	7.16722	5.51886	1.59285
434633	6.32538	4.72023	1.59267
2615963	6.32538	4.72023	1.59267
1903717	7.36371	5.705	1.59204
192939	8.30153	6.59635	1.59091
103462	8.20591	6.50488	1.59021
3149024	6.66642	5.04355	1.59009
4403247	7.19091	5.54152	1.58901
1302195	6.739	5.11296	1.5865
401492	6.69086	5.06715	1.58603
3191838	6.85416	5.22115	1.58592
852814	6.40194	4.79319	1.58307
2068040	6.91281	5.27709	1.57899
4256703	7.66199	5.98863	1.5779
4447889	9.34411	7.59213	1.57779
3048965	6.56132	4.94317	1.5771
307901	6.72078	5.09551	1.57697
4503775	6.30073	4.69862	1.57578
632581	6.43245	4.82206	1.57373
4271198	6.31907	4.71601	1.57136
3784226	7.73414	6.05629	1.57061
3325689	6.80072	5.17015	1.56906
4571543	5.96878	4.38485	1.56899
4340782	6.87352	5.23978	1.56866
485787	6.65698	5.03443	1.56737
1799644	5.90279	4.32251	1.56698
1936686	5.90279	4.32251	1.56698
2231848	5.90279	4.32251	1.56698
2839779	5.90279	4.32251	1.56698
3659042	9.26794	7.51882	1.56518
3995018	7.87051	6.18672	1.56512
4294403	6.93013	5.29376	1.56232
4076303	7.53727	5.86941	1.56164
4263235	6.15355	4.55856	1.55954
3610409	7.20385	5.55386	1.55787
492092	5.69657	4.12905	1.55413
1092496	5.69657	4.12905	1.55413
3390386	5.69657	4.12905	1.55413
3266863	8.40492	6.69387	1.55127
660194	5.9734	4.38921	1.54932
711534	7.05017	5.40702	1.54868
169617	5.92548	4.34389	1.54857
3598579	5.92548	4.34389	1.54857
3532892	8.12129	6.42525	1.54824
2709918	5.82966	4.25484	1.54704
3599714	6.34559	4.7395	1.54657
3071222	6.63781	5.01646	1.54621
3374334	6.47949	4.86691	1.54079
4259937	6.94631	5.30916	1.54027
4189143	5.92993	4.34826	1.53823
772061	8.38662	6.6781	1.53784
4484291	5.67712	4.11218	1.53572
183748	6.05128	4.4627	1.53403
3370245	5.64758	4.08458	1.53352
96809	5.43813	3.88883	1.53129
4329616	5.43813	3.88883	1.53129
3547087	6.32971	4.72438	1.53107
438213	5.81323	4.23928	1.5299
4159073	5.72635	4.15689	1.52878
3300128	5.29445	3.75413	1.52845
4632842	5.29445	3.75413	1.52845
2708577	6.11429	4.52137	1.52622
2449354	6.74488	5.11855	1.52401
78073	5.85536	4.27908	1.52291
3579873	5.43228	3.88338	1.52268
4398221	5.21899	3.68534	1.52245
3648064	7.4423	5.77889	1.52224
3183427	5.38463	3.83874	1.52171
4301386	5.27103	3.73428	1.52104
3346496	6.50913	4.8951	1.52024
4555639	5.46615	3.91561	1.51997
3823401	5.91877	4.33753	1.5154
3293464	6.55319	4.93557	1.5146
3786904	6.17915	4.58291	1.51459
3915725	6.8326	5.20064	1.51312
2828516	5.33341	3.7908	1.51256
2754742	5.37667	3.83164	1.51071
3828801	6.07384	4.48442	1.50997
3574916	6.59831	4.97862	1.50927
4283536	5.14362	3.61471	1.50837
4116018	6.214	4.61623	1.50614
4277067	5.11313	3.58628	1.50599
479912	5.37888	3.8336	1.50588
3710430	6.0364	4.44895	1.50539
3992301	6.42209	4.81214	1.50471
88180	6.9243	5.28835	1.50335
785742	4.90616	3.39604	1.50276
2662229	4.90616	3.39604	1.50276
321698	5.14259	3.61389	1.50055
4593922	5.09536	3.57215	1.49944
3515797	6.0364	4.44895	1.49908
2171669	5.54348	3.98625	1.49875
701776	5.33144	3.78923	1.49755
3451773	5.80252	4.22922	1.49439
4163647	5.75579	4.18494	1.49342
3484387	5.23679	3.70234	1.49298
260344	4.81192	3.3109	1.49242
4487461	5.09615	3.57256	1.49205
3957280	5.26741	3.7308	1.49053
39448	4.71728	3.22327	1.48991
1051309	4.71728	3.22327	1.48991
3391059	4.71728	3.22327	1.48991
4315320	4.71728	3.22327	1.48991
150566	5.00154	3.48475	1.48969
4197081	5.52215	3.96637	1.48838
4401451	5.26147	3.72512	1.4878
2935012	5.71151	4.14295	1.48633
2641703	5.00481	3.48758	1.48271
4073419	5.02719	3.50858	1.48205
4270693	5.09937	3.57333	1.48051
4635188	6.14066	4.54621	1.47846
4589032	4.75136	3.2549	1.47743
203482	4.53194	3.05416	1.47707
3090990	4.53194	3.05416	1.47707
4600004	4.77083	3.27281	1.47655
2311936	6.28395	4.6825	1.47621
3541683	4.7241	3.22942	1.47526
3904534	5.80912	4.2354	1.47486
4488102	4.96233	3.44792	1.47486
393341	4.86916	3.364	1.47239
4525746	4.91477	3.40387	1.47129
3396124	5.01429	3.49648	1.46979
705268	5.00656	3.48929	1.46922
4228133	4.66533	3.17776	1.46819
4172528	5.39688	3.85014	1.46749
501282	5.15951	3.62952	1.46742
3255386	4.44371	2.97516	1.46712
57352	4.67857	3.18992	1.46689
4053580	5.77852	4.20631	1.4656
3368819	5.54182	3.98475	1.46543
963748	4.35016	2.88903	1.46423
4116657	6.5392	4.92391	1.46266
175254	4.45054	2.98153	1.46036
2543670	5.07452	3.55267	1.45938
3081625	4.49242	3.02025	1.45903
3263086	4.51569	3.04163	1.45858
3399172	4.3316	2.87464	1.45769
4199594	4.44242	2.97407	1.45498
4554727	4.89068	3.38392	1.45442
420804	5.27497	3.73792	1.45363
3047109	4.17197	2.72744	1.45138
3761554	4.17109	2.72744	1.45131
2277667	4.36628	2.90361	1.45107
3049392	4.36628	2.90361	1.45107
4188021	5.52173	3.96607	1.44973
440246	4.27397	2.82154	1.44808
3401301	4.85427	3.35035	1.44775
3273890	5.01329	3.4956	1.44726
4406033	6.95629	5.31871	1.44709
2924996	4.42194	2.95514	1.44652
3668596	4.95575	3.44192	1.44517
1902793	4.18175	2.7366	1.445
4405388	4.68684	3.1976	1.44358
4135478	4.08195	2.64783	1.44355
2967275	4.09993	2.66445	1.44272
3153608	5.92569	4.34407	1.44136
3016045	4.2383	2.78842	1.44053
2353175	5.11393	3.58681	1.43934
244216	3.99736	2.57045	1.43854
3162700	3.99736	2.57045	1.43854
4295671	3.99736	2.57045	1.43854
2404476	4.68299	3.19398	1.43734
4397328	5.21594	3.6824	1.43728
431039	4.74032	3.24447	1.43381
2826508	4.91104	3.40048	1.43109
3622928	3.96357	2.54233	1.43088
3450865	4.62545	3.14097	1.42933
161309	4.85622	3.35206	1.42737
4428632	4.32075	2.86438	1.42591
1148652	3.82639	2.41721	1.42569
3867828	5.40234	3.85537	1.42471
3821449	4.91472	3.40384	1.42442
3493600	4.081	2.64712	1.42319
3977287	5.31345	3.77218	1.42242
4463765	6.00481	4.41877	1.42052
3534904	3.99055	2.567	1.4199
3324063	4.2961	2.8419	1.41814
3627361	3.90022	2.48426	1.41652
4180135	5.84461	4.2692	1.41342
1018176	3.65909	2.26819	1.41285
3878627	4.17674	2.73202	1.41276
2946048	4.06563	2.63276	1.41175
4001225	5.7572	4.18619	1.41135
3274793	5.01939	3.50128	1.41045
176637	4.17075	2.72744	1.4104
3843615	4.14373	2.7046	1.41019
4150601	4.12619	2.68847	1.40883
3193250	3.76039	2.36034	1.40872
3384250	4.30331	2.84859	1.40237
4165449	4.60742	3.12398	1.40227
3918114	4.8608	3.3564	1.402
4258079	3.84909	2.4378	1.40194
3039633	3.75297	2.35348	1.40184
4117364	5.35884	3.81463	1.40119
3597606	3.57574	2.19592	1.40085
3575965	3.78568	2.38302	1.40059
3655004	5.32213	3.78038	1.40042
2666933	3.49546	2.12346	1.40001
22471	3.75343	2.35379	1.39985
3440593	5.13106	3.60298	1.39871
55216	4.0277	2.59798	1.39567
4032883	3.87757	2.46343	1.39472
3855527	4.59951	3.11669	1.39408
9113	4.08983	2.65501	1.39342
4200757	4.08983	2.65501	1.39342
3517784	3.83353	2.42359	1.39301
146620	3.57592	2.19594	1.39252
3536546	4.1521	2.71212	1.3913
4417571	3.78955	2.3866	1.39127
3645378	4.258	2.80669	1.39081
4583097	3.48747	2.11914	1.38868
3327998	4.74248	3.24653	1.3875
1166219	3.33552	1.98274	1.38716
127820	3.91504	2.49789	1.38693
2736369	4.12765	2.68965	1.38624
3447317	4.86723	3.36224	1.38443
3405288	3.7211	2.32417	1.38382
2535752	3.43044	2.06797	1.38353
4400696	4.78181	3.28293	1.3819
21102	4.591	3.10882	1.37938
3637773	4.03861	2.60806	1.37507
92553	3.39582	2.03674	1.37456
23822	3.1793	1.84618	1.37432
24368	3.25965	1.91818	1.37382
4027708	3.67516	2.28285	1.37308
4350291	3.46023	2.09498	1.37276
3919291	4.44195	2.97363	1.37127
4113814	3.86771	2.45481	1.36864
3951580	3.6348	2.24922	1.36816
3542524	3.31764	1.9699	1.36573
4180706	4.61292	3.12924	1.36428
3360644	3.35258	1.99797	1.3634
4350770	3.12825	1.8039	1.3634
3601745	3.30974	1.96277	1.36141
4500299	4.04072	2.61005	1.36076
255949	3.54797	2.17078	1.35955
3608885	3.14253	1.81666	1.35716
3996317	3.63609	2.25036	1.35563
4617203	3.31317	1.96564	1.35311
3351748	3.18222	1.8488	1.35183
2829163	3.16259	1.83433	1.35007
3184040	3.27094	1.9278	1.34948
3399898	3.40258	2.04265	1.34933
4366377	4.15334	2.71328	1.34902
3445317	4.00934	2.58126	1.34693
3560745	3.18362	1.8501	1.34685
4153028	3.55819	2.18004	1.34526
3391929	3.14451	1.81837	1.34505
233915	3.45087	2.08638	1.34414
3736829	4.39957	2.93444	1.34372
2316146	3.30174	1.95565	1.34103
4365501	3.39284	2.03422	1.33811
4442561	2.79072	1.51283	1.33608
2391386	2.73319	1.4627	1.33579
4599401	2.73319	1.4627	1.33579
3844496	3.48414	2.11631	1.33547
3964013	3.92008	2.5025	1.33505
3891538	4.37797	2.9147	1.33319
3349091	3.64166	2.25541	1.3328
4118697	3.83939	2.42909	1.33203
4491086	2.85231	1.5672	1.32986
3989659	4.12745	2.68955	1.32958
3472337	2.98813	1.68296	1.32789
2530314	2.94578	1.64552	1.3272
3175673	3.17327	1.84392	1.32466
3478363	3.24011	1.90045	1.32458
3082771	2.76881	1.49386	1.31398
4487090	2.9989	1.69272	1.31292
4372940	3.02658	1.71429	1.30993
3087420	2.71606	1.45193	1.30755
3397897	2.83991	1.55624	1.30467
201683	3.45953	2.09443	1.30424
2350137	3.38242	2.02466	1.301
3434287	2.92454	1.62698	1.30023
3775520	3.02009	1.71157	1.29951
3832052	3.00982	1.70262	1.29636
3533919	2.66465	1.40673	1.29439
3889178	4.46288	2.99298	1.2871
4186269	2.71248	1.44896	1.28361
4162542	2.56893	1.32792	1.27817
4022881	2.79304	1.51495	1.27802
3275378	2.92781	1.62987	1.26964
4081380	2.70451	1.44164	1.26883
3775804	2.60886	1.35833	1.25541
